# Supplementary material for: Consumption of Goats’ Milk Protects Mice From Carbon Tetrachloride-Induced Acute Hepatic Injury and Improves the Associated Gut Microbiota Imbalance
Source: Front Immunol. 2018 May 15;9:1034. doi: 10.3389/fimmu.2018.01034 (PMC5962680; doi:10.3389/fimmu.2018.01034)
Supplement: Table S1 — The abundances of the metabolic pathways (Level 3) in gut microbiota of the four groups of mice (UPrev, MPrev, GPrev and CPrev). [file Table_1.xlsx]

## Sheet: Sheet1
#OTU ID	U-Average	M-Average	G-Average	C-Average	U-1	U-2	U-3	U-4	U-5	U-6	M-1	M-2	M-3	M-4	M-5	M-6	G-1	G-2	G-3	G-4	G-5	G-6	C-1	C-2	C-3	C-4	C-5	C-6
ABC transporters	3.20302	3.05919	3.26348	3.21194	3.07805	3.07316	3.21651	3.2416	3.29301	3.31576	2.75937	2.73629	3.42256	3.43053	3.00776	2.99862	3.33881	3.32681	3.01448	3.02993	3.43762	3.43323	2.91584	2.94092	3.20437	3.25633	3.47221	3.48195
Adherens junction	0	0	0	2.28932e-05	0	0	0	0	0	0	0	0	0	0	0	0	0	0	0	0	0	0	0	0	7.28566e-05	6.45028e-05	0	0
Adipocytokine signaling pathway	0.0440631	0.0451956	0.0525335	0.0434024	0.0627184	0.0617885	0.0302367	0.0301254	0.0402741	0.0392353	0.0564704	0.0575319	0.0442316	0.0442744	0.0342261	0.0344392	0.0441165	0.0447836	0.0713726	0.072299	0.0410837	0.0415454	0.0362031	0.0358235	0.0783846	0.0778457	0.0160439	0.0161137
African trypanosomiasis	0.009962	0.0109547	0.00967453	0.00635085	0.0156833	0.0160586	0.00454004	0.0049686	0.00944852	0.00907293	0.0104772	0.0106697	0.0119042	0.012141	0.010127	0.0104091	0.00843782	0.00818589	0.0131481	0.0134549	0.00733443	0.00748612	0.0049654	0.00519139	0.0117208	0.0116013	0.00232823	0.00229801
Alanine, aspartate and glutamate metabolism	1.09798	1.06667	1.11443	1.04403	1.12088	1.11561	1.08551	1.08136	1.09391	1.09063	1.09527	1.09806	1.05947	1.05974	1.04415	1.0433	1.08525	1.08741	1.16812	1.17026	1.08663	1.0889	1.11246	1.10868	0.98881	0.988616	1.03312	1.03247
Aldosterone-regulated sodium reabsorption	0	0	8.0035e-06	0.000169576	0	0	0	0	0	0	0	0	0	0	0	0	0	0	3.52023e-05	0	0	1.28187e-05	2.8619e-05	0	0.000537317	0.00045152	0	0
Alzheimer's disease	0.0550556	0.0571963	0.0557113	0.0642956	0.0576003	0.0577557	0.0528763	0.0529287	0.054735	0.0544376	0.057093	0.0570305	0.0565855	0.0566325	0.0578041	0.0580321	0.0536394	0.0537881	0.0574501	0.0574586	0.0558755	0.0560562	0.057095	0.0571053	0.0821185	0.0817159	0.0538329	0.0539062
Amino acid metabolism	0.218047	0.232808	0.219692	0.253477	0.213955	0.213959	0.224384	0.223186	0.21529	0.217508	0.235159	0.234671	0.226354	0.227704	0.236696	0.236265	0.217028	0.217421	0.211478	0.211238	0.230072	0.230916	0.237781	0.237858	0.261919	0.263236	0.259493	0.260574
Amino acid related enzymes	1.58792	1.52629	1.59509	1.49855	1.61621	1.61045	1.56819	1.56715	1.58677	1.57878	1.5561	1.5596	1.51227	1.50754	1.51022	1.51201	1.58313	1.58387	1.66942	1.67231	1.53148	1.53033	1.59445	1.59136	1.42433	1.42324	1.47913	1.47877
Amino sugar and nucleotide sugar metabolism	1.94682	1.62409	1.8945	1.77092	1.8075	1.79077	2.04627	2.03754	2.00454	1.99431	1.59186	1.58816	1.54733	1.53228	1.74208	1.74283	1.98476	1.97812	1.97203	1.97192	1.72729	1.73286	2.04384	2.03524	1.31953	1.31802	1.95877	1.95008
Aminoacyl-tRNA biosynthesis	1.38959	1.28149	1.38367	1.29153	1.3857	1.37774	1.38076	1.38233	1.4104	1.40064	1.28235	1.284	1.27476	1.26626	1.28975	1.29182	1.39077	1.3899	1.45218	1.45484	1.30785	1.30648	1.39993	1.39719	1.19853	1.19984	1.2772	1.2765
Aminobenzoate degradation	0.127766	0.148757	0.112404	0.177623	0.131108	0.13339	0.122263	0.123204	0.128472	0.128157	0.148882	0.149392	0.123788	0.121065	0.173722	0.175694	0.123169	0.122925	0.108705	0.107088	0.107039	0.105498	0.128485	0.129971	0.279715	0.279611	0.124113	0.123843
Amoebiasis	0.00666877	0.0124557	0.00598718	0.0103611	0.00977215	0.010599	0.00528158	0.00584028	0.00438369	0.00413592	0.0102039	0.0104504	0.0162511	0.0163795	0.01062	0.0108295	0.00616775	0.00591771	0.00271058	0.00275441	0.00923292	0.00913973	0.00343428	0.00381467	0.0212559	0.0211201	0.00629817	0.00624338
Amyotrophic lateral sclerosis (ALS)	0.0157957	0.0252966	0.0203682	0.0201036	0.0188709	0.0193489	0.0157085	0.016039	0.0124176	0.0123891	0.0236116	0.024097	0.0347257	0.0351974	0.0171131	0.0170346	0.0170898	0.0168663	0.0149258	0.0149406	0.0291602	0.0292266	0.0124493	0.0125196	0.0291882	0.0290723	0.0185512	0.0188409
Antigen processing and presentation	0.0436475	0.0409847	0.0418209	0.0370471	0.0427101	0.0431529	0.0471256	0.0469489	0.0411473	0.0408002	0.0435942	0.043713	0.0391976	0.0396274	0.0399727	0.0398036	0.0425603	0.0422426	0.0420667	0.0418837	0.041152	0.0410198	0.0453755	0.0451164	0.0216293	0.0217467	0.0441021	0.0443127
Apoptosis	0.00286449	0.00505342	0.00188679	0.00402296	0.00230461	0.00222753	0.00146795	0.001447	0.00480285	0.00493702	0.00431234	0.00430863	0.00408465	0.0037406	0.00684523	0.0070291	0.00148483	0.0015178	0.0015137	0.00136886	0.00271797	0.00271756	0.00133078	0.00137672	0.00971725	0.00950956	0.00117904	0.00102441
Arachidonic acid metabolism	0.0315126	0.0266135	0.0302362	0.0451366	0.0285383	0.0289579	0.0355334	0.0355298	0.0306335	0.0298829	0.0244316	0.024144	0.0213851	0.0214478	0.0341698	0.0341029	0.0342795	0.0340055	0.0305908	0.0304153	0.0259505	0.0261758	0.0394943	0.0393083	0.0621284	0.062623	0.03364	0.0336256
Arginine and proline metabolism	1.09402	1.16174	1.08964	1.1312	1.15181	1.15945	1.08608	1.08683	1.03825	1.04169	1.2355	1.24035	1.1137	1.1203	1.13076	1.12985	1.08839	1.08891	1.10241	1.10195	1.08022	1.07592	1.10392	1.10676	1.21153	1.2117	1.07646	1.07684
Arrhythmogenic right ventricular cardiomyopathy (ARVC)	0	0	0	2.28932e-05	0	0	0	0	0	0	0	0	0	0	0	0	0	0	0	0	0	0	0	0	7.28566e-05	6.45028e-05	0	0
Ascorbate and aldarate metabolism	0.103032	0.123726	0.10932	0.128223	0.108272	0.110474	0.0965667	0.0972974	0.10086	0.104721	0.109813	0.108844	0.144274	0.146969	0.116594	0.115862	0.10114	0.100959	0.089009	0.089994	0.137415	0.137404	0.100338	0.101992	0.137298	0.136737	0.14547	0.147502
Atrazine degradation	0.0144806	0.0302173	0.00927392	0.020358	0.0226121	0.0245174	0.0120614	0.0123256	0.00730033	0.0080669	0.0348328	0.0349077	0.0180124	0.0189328	0.0370008	0.0376175	0.0152195	0.0151268	0.00515713	0.00525841	0.0077032	0.00717847	0.0118626	0.0129641	0.0329585	0.033348	0.0159394	0.0150755
Bacterial chemotaxis	0.239477	0.32648	0.309487	0.423906	0.198301	0.197537	0.292273	0.293043	0.224546	0.231164	0.247246	0.244056	0.493418	0.489751	0.244865	0.239544	0.308773	0.310467	0.173565	0.171074	0.444464	0.448578	0.221955	0.230329	0.630546	0.636495	0.413888	0.410222
Bacterial invasion of epithelial cells	0.000219506	6.38744e-05	5.35399e-05	6.2442e-05	0.000164615	0.000232944	0.000242136	0.000174337	0.000279439	0.000223563	0.000121474	0.000109674	4.99651e-05	0.000102132	0	0	0	0	0.000140809	0.00010016	5.46326e-05	2.56374e-05	8.58571e-05	5.73635e-05	0.000100178	7.37175e-05	2.98491e-05	2.76868e-05
Bacterial motility proteins	0.464924	0.621583	0.583171	0.936486	0.417644	0.418324	0.55502	0.558418	0.413429	0.426707	0.505091	0.499284	0.873452	0.859177	0.499082	0.493416	0.641003	0.645338	0.345704	0.338859	0.762822	0.765302	0.452066	0.476389	1.49998	1.50065	0.849342	0.840489
Bacterial secretion system	0.578627	0.661481	0.561311	0.580451	0.635429	0.646566	0.545153	0.545918	0.551559	0.547133	0.669264	0.671676	0.654118	0.660772	0.655198	0.65786	0.525586	0.526131	0.564574	0.564069	0.593297	0.594211	0.575257	0.574897	0.649553	0.643996	0.519226	0.519778
Bacterial toxins	0.162671	0.145735	0.160285	0.132608	0.163702	0.162595	0.156404	0.156711	0.168344	0.168268	0.145299	0.145083	0.141476	0.141607	0.15044	0.150504	0.162946	0.162251	0.170273	0.17099	0.147563	0.147684	0.150665	0.15055	0.0934295	0.0942663	0.15338	0.153357
Basal transcription factors	0.000240774	0.000126934	0.000287615	0.0181148	0.000134685	0.00014559	0.000514538	0.000575312	0	7.4521e-05	4.55529e-05	6.26709e-05	3.74738e-05	5.10662e-05	0.000295781	0.000269057	0.00035693	0.000528672	0.000123208	0.000133547	0.000314138	0.000269193	0.00309085	0.00324104	0.0507264	0.0512429	0.000194019	0.000193808
Base excision repair	0.534543	0.494128	0.521296	0.514362	0.514003	0.513337	0.552447	0.551637	0.54012	0.535713	0.491136	0.491136	0.471021	0.469924	0.520927	0.520624	0.535637	0.53372	0.535568	0.534272	0.493497	0.495084	0.555595	0.55274	0.477138	0.47639	0.512659	0.511652
Benzoate degradation	0.227048	0.210813	0.225598	0.288163	0.207265	0.203302	0.229196	0.22927	0.245714	0.24754	0.208572	0.207033	0.192878	0.188179	0.233836	0.234382	0.238201	0.238789	0.227988	0.227965	0.210909	0.20974	0.227664	0.228966	0.397706	0.399788	0.237718	0.237138
Betalain biosynthesis	3.93843e-05	7.86297e-05	0.000119188	0.00150543	4.4895e-05	4.36771e-05	6.05339e-05	6.97347e-05	1.74649e-05	0	7.59215e-05	7.83386e-05	3.74738e-05	3.82997e-05	0.000140848	0.000100896	9.99403e-05	8.52697e-05	0.000105607	8.34669e-05	0.000122923	0.000217918	0.000100167	8.60452e-05	0.00444425	0.00425719	8.95474e-05	5.53736e-05
Bile secretion	0.0266667	0.0508333	0.0393333	0.0333333	0.021	0.015	0.036	0.048	0.027	0.013	0.058	0.031	0.054	0.069	0.022	0.071	0.053	0.017	0.029	0.057	0.034	0.046	0.036	0.048	0.021	0.057	0.013	0.025
Biosynthesis and biodegradation of secondary metabolites	0.0555385	0.0688909	0.0538821	0.0498274	0.0596954	0.0620797	0.0553885	0.0556657	0.0504911	0.0499104	0.0648066	0.0652561	0.0767214	0.0781058	0.0641846	0.0642709	0.05017	0.0495417	0.0462558	0.0460904	0.0656411	0.0655933	0.0492104	0.0492035	0.0467466	0.0460458	0.0537135	0.0540447
Biosynthesis of 12-, 14- and 16-membered macrolides	2.52224e-06	0	0	5.64831e-05	0	0	1.51335e-05	0	0	0	0	0	0	0	0	0	0	0	0	0	0	0	0	0	0.000173034	0.000165864	0	0
Biosynthesis of ansamycins	0.177748	0.13107	0.171809	0.159501	0.152045	0.151792	0.198869	0.199162	0.182788	0.181831	0.115826	0.114829	0.137067	0.137113	0.141341	0.140246	0.184376	0.182289	0.170661	0.17064	0.160989	0.1619	0.187025	0.185686	0.0986933	0.0992698	0.193049	0.193282
Biosynthesis of siderophore group nonribosomal peptides	0.00837488	0.0113524	0.00663879	0.016254	0.0107299	0.0116763	0.00733973	0.00763595	0.00651441	0.00635291	0.0112364	0.0112651	0.0103428	0.0106345	0.0122256	0.0124102	0.00872336	0.00854402	0.00522754	0.0050414	0.00631007	0.00598633	0.00641066	0.00692664	0.0322299	0.0322514	0.00983529	0.00987035
Biosynthesis of type II polyketide backbone	0	0	0	0	0	0	0	0	0	0	0	0	0	0	0	0	0	0	0	0	0	0	0	0	0	0	0	0
Biosynthesis of type II polyketide products	0	0	6.54926e-06	3.97151e-05	0	0	0	0	0	0	0	0	0	0	0	0	0	0	0	0	1.36582e-05	2.56374e-05	0	0	0.000109285	0.000129006	0	0
Biosynthesis of unsaturated fatty acids	0.0869676	0.126113	0.071948	0.125119	0.10676	0.111857	0.0731552	0.0736747	0.0777014	0.0786569	0.132468	0.132189	0.100055	0.102669	0.143989	0.145307	0.0708006	0.0720699	0.067166	0.0667401	0.0777559	0.0771557	0.0833386	0.0848692	0.217905	0.217034	0.0740855	0.0734808
Biosynthesis of vancomycin group antibiotics	0.0603727	0.0653698	0.0616664	0.0601241	0.0660107	0.0660834	0.0589146	0.0585597	0.0565165	0.0561516	0.0717003	0.0723222	0.0611323	0.0611774	0.0627761	0.0631106	0.0592218	0.0596035	0.0660395	0.0660223	0.0594403	0.059671	0.0631336	0.062813	0.0641593	0.0636366	0.0535941	0.0534079
Biotin metabolism	0.0960181	0.134514	0.100556	0.107274	0.117715	0.119486	0.0864121	0.0859132	0.0833426	0.0832399	0.151388	0.1524	0.12946	0.131534	0.120975	0.121328	0.0829219	0.0846557	0.10346	0.103349	0.114428	0.114522	0.108209	0.107987	0.11964	0.118842	0.0940546	0.0949104
Bisphenol degradation	0.0990322	0.0957054	0.0851284	0.0892414	0.0934864	0.0955363	0.0999868	0.101046	0.1021	0.102038	0.0889952	0.0890084	0.091561	0.0918426	0.106312	0.106513	0.0903603	0.089175	0.0790995	0.0786592	0.0871937	0.0862827	0.0905649	0.0907633	0.0845227	0.0848396	0.0921592	0.0925986
Bladder cancer	0.000113934	8.33787e-05	9.23219e-05	0.000585657	7.48251e-05	0.000116472	0.000136201	0.000104602	0.000139719	0.000111781	6.07372e-05	6.26709e-05	2.49825e-05	5.10662e-05	0.000183103	0.000117712	4.28316e-05	1.70539e-05	0.000123208	6.67735e-05	0.00015024	0.000153824	4.29285e-05	5.73635e-05	0.00178499	0.00155728	2.98491e-05	4.15302e-05
Butanoate metabolism	0.603974	0.636396	0.577326	0.731273	0.608582	0.612687	0.591961	0.595517	0.605701	0.609395	0.644528	0.64551	0.611348	0.607778	0.65317	0.656044	0.589448	0.589299	0.566634	0.564937	0.579516	0.574124	0.610301	0.616571	0.958938	0.960336	0.619534	0.621957
Butirosin and neomycin biosynthesis	0.0575422	0.0647722	0.0545958	0.0570717	0.0606382	0.0614682	0.0608365	0.0596929	0.0510674	0.0515499	0.076043	0.0764899	0.0506896	0.0507598	0.0672691	0.0673819	0.0562807	0.056926	0.055602	0.0551549	0.0521059	0.0515055	0.0628617	0.0627556	0.0542873	0.0540257	0.0544	0.0541
C5-Branched dibasic acid metabolism	0.178447	0.245278	0.200106	0.206777	0.222605	0.224078	0.146356	0.147454	0.163838	0.166349	0.258892	0.260758	0.269649	0.272055	0.205005	0.205307	0.173639	0.175741	0.197626	0.199235	0.226917	0.227481	0.153956	0.155584	0.309604	0.311134	0.154812	0.155572
CAM ligands	0	0	0	0.000172646	0	0	0	0	0	0	0	0	0	0	0	0	0	0	0	0	0	0	0	0	0.000455354	0.000580525	0	0
Caffeine metabolism	0.00139125	0.00488781	6.35512e-05	0.00071446	0.0036365	0.00410564	3.02669e-05	6.97347e-05	0.000244509	0.000260823	0.00567893	0.00570305	0.00242331	0.00270651	0.00632409	0.00649099	4.28316e-05	5.11618e-05	3.52023e-05	6.67735e-05	9.56071e-05	8.97309e-05	0.00114476	0.00124766	0.000774101	0.000829322	0.000194019	9.69039e-05
Calcium signaling pathway	0	0	0	0	0	0	0	0	0	0	0	0	0	0	0	0	0	0	0	0	0	0	0	0	0	0	0	0
Caprolactam degradation	0.0220953	0.0454409	0.0187402	0.0577814	0.033806	0.0371983	0.0141347	0.0157252	0.015928	0.0157798	0.0389933	0.039467	0.0475792	0.0490364	0.0486349	0.0489347	0.0155336	0.0149222	0.0108247	0.0108674	0.030567	0.0297266	0.0177724	0.019102	0.139047	0.137548	0.0161782	0.0170412
Carbohydrate digestion and absorption	0.00809865	0.00484894	0.00839726	0.00367304	0.00965243	0.00908483	0.00391957	0.00376568	0.0111775	0.0109918	0.00390237	0.00382293	0.00557111	0.00522152	0.00521139	0.00536432	0.00705293	0.00733319	0.0122328	0.01247	0.00565448	0.00564023	0.00373478	0.00365692	0.00535496	0.00543667	0.00199989	0.00185502
Carbohydrate metabolism	0.18284	0.164989	0.189162	0.171018	0.167204	0.166774	0.191892	0.191509	0.189407	0.190252	0.138952	0.137453	0.188581	0.190835	0.16775	0.166361	0.193185	0.192147	0.172544	0.173845	0.200406	0.202843	0.166835	0.166196	0.145312	0.145878	0.201243	0.200646
Carbon fixation in photosynthetic organisms	0.666168	0.622905	0.662892	0.634549	0.659508	0.659335	0.674529	0.674248	0.664959	0.664429	0.625138	0.625597	0.61878	0.618821	0.624662	0.62443	0.661748	0.661829	0.679122	0.680339	0.647165	0.647152	0.678071	0.676028	0.567407	0.567772	0.658308	0.659708
Carbon fixation pathways in prokaryotes	0.84431	0.978766	0.834865	0.940437	0.944996	0.955815	0.783702	0.78666	0.798059	0.796629	1.04987	1.05616	0.951572	0.956726	0.926232	0.932029	0.777407	0.781087	0.863846	0.863081	0.863606	0.86016	0.869374	0.872269	1.16612	1.16594	0.78048	0.788437
Cardiac muscle contraction	1.62836e-05	0.00027041	0.000581169	0.0106916	0	0	4.54004e-05	5.2301e-05	0	0	1.51843e-05	0	0	0	0.00081692	0.000790354	0.000371207	0.000460456	0.000510433	0.000467415	0.000805831	0.000871671	0.000414976	0.000387203	0.0316471	0.0312562	0.000208944	0.000235338
Carotenoid biosynthesis	0.00183767	0.00789533	0.00200882	0.0194037	0.00401062	0.00441138	0.000287536	0.00033124	0.00096057	0.00102466	0.00845766	0.00853891	0.00497153	0.00517046	0.010127	0.0101064	0.00121356	0.00143253	0.00140809	0.00146902	0.00320967	0.00332004	0.00214643	0.00207943	0.0553619	0.0552605	0.000895474	0.000678327
Cell cycle	0	2.80267e-06	7.25513e-06	0.00250694	0	0	0	0	0	0	0	0	0	0	0	1.6816e-05	0	1.70539e-05	0	0	1.36582e-05	1.28187e-05	0	0	0.00752244	0.00751919	0	0
Cell cycle - Caulobacter	0.491199	0.511244	0.500374	0.466489	0.506027	0.504601	0.473481	0.473708	0.494781	0.494596	0.518529	0.518821	0.517438	0.518501	0.49711	0.497065	0.478643	0.479915	0.507881	0.508781	0.513342	0.513684	0.482002	0.480519	0.452257	0.449926	0.466363	0.467866
Cell cycle - yeast	0	0	0	0	0	0	0	0	0	0	0	0	0	0	0	0	0	0	0	0	0	0	0	0	0	0	0	0
Cell division	0.0645372	0.0668589	0.0684721	0.0678433	0.0712933	0.070917	0.0635152	0.0627264	0.0594156	0.059356	0.0793228	0.0798741	0.0591462	0.0599518	0.0614803	0.0613785	0.0630909	0.06356	0.0769698	0.0771234	0.0649309	0.0651574	0.076699	0.0759492	0.0630665	0.0629363	0.0637876	0.064621
Cell motility and secretion	0.153726	0.213107	0.144024	0.174723	0.195009	0.202181	0.132599	0.134204	0.129607	0.128754	0.225457	0.227088	0.194964	0.199235	0.214991	0.21691	0.133135	0.133976	0.143889	0.144064	0.154706	0.154376	0.153427	0.154523	0.237522	0.233463	0.1345	0.134904
Cellular antigens	0.0765687	0.0560463	0.0835856	0.0773419	0.0759175	0.073989	0.0808884	0.0800903	0.0752912	0.0732355	0.0602969	0.0608221	0.0497902	0.0488321	0.0582689	0.0582676	0.0861486	0.0858666	0.0994816	0.0999432	0.0642753	0.0657984	0.0916524	0.090118	0.0693139	0.0698842	0.071817	0.0712659
Chagas disease (American trypanosomiasis)	0.00693277	0.00730536	0.00805054	0.00606489	0.0112088	0.0111813	0.00266349	0.00266735	0.00703836	0.0068373	0.00771363	0.00769285	0.00627062	0.00645988	0.00777482	0.00792035	0.00683877	0.00688979	0.0117928	0.0121361	0.00510815	0.00553768	0.00423562	0.0042449	0.0126315	0.0125965	0.00146261	0.00121822
Chaperones and folding catalysts	0.917937	0.983539	0.904086	0.878313	0.970526	0.975207	0.886761	0.884271	0.896491	0.894364	1.04172	1.04523	0.933385	0.937142	0.971107	0.972656	0.871137	0.874423	0.936064	0.935296	0.90499	0.902603	0.922406	0.919622	0.865891	0.862808	0.848805	0.850345
Chloroalkane and chloroalkene degradation	0.189609	0.192629	0.190871	0.209603	0.184908	0.183764	0.179226	0.180351	0.204322	0.205082	0.177368	0.175604	0.198374	0.197077	0.203526	0.203827	0.188602	0.18981	0.185991	0.186281	0.197388	0.197152	0.175692	0.176364	0.26028	0.26084	0.192378	0.192063
Chlorocyclohexane and chlorobenzene degradation	0.0127225	0.0165809	0.0120178	0.0268192	0.0179131	0.0182861	0.00717326	0.00726985	0.0128192	0.0128735	0.0163687	0.0163414	0.0124663	0.0123963	0.0206906	0.0212218	0.0122356	0.0122106	0.0143625	0.0146902	0.00909634	0.00951147	0.00814211	0.00834638	0.0658897	0.0661891	0.00649218	0.00585576
Cholinergic synapse	0	0	0	0	0	0	0	0	0	0	0	0	0	0	0	0	0	0	0	0	0	0	0	0	0	0	0	0
Chromosome	1.61634	1.54933	1.58316	1.45958	1.57906	1.57469	1.62963	1.62705	1.64635	1.64123	1.5624	1.56264	1.52498	1.52193	1.56229	1.56172	1.58325	1.58189	1.60961	1.60727	1.55961	1.55734	1.59776	1.59205	1.24385	1.2412	1.5409	1.54174
Chronic myeloid leukemia	0	5.15014e-06	4.41281e-06	2.75006e-05	0	0	0	0	0	0	0	0	0	0	1.40848e-05	1.6816e-05	0	0	0	0	1.36582e-05	1.28187e-05	0	0	7.28566e-05	9.21469e-05	0	0
Circadian rhythm - plant	0.00140016	0.00493234	0.000215481	0.003075	0.0036365	0.00410564	3.02669e-05	0.000104602	0.000244509	0.000279454	0.00567893	0.00570305	0.00242331	0.00270651	0.00650719	0.00657507	0.000142772	0.000119378	0.000193613	0.000217014	0.000286821	0.000333286	0.00125924	0.00136238	0.00774101	0.0075929	0.00032834	0.000166121
Citrate cycle (TCA cycle)	0.447015	0.587766	0.447827	0.568923	0.557357	0.568981	0.383679	0.387411	0.393799	0.390863	0.646366	0.652608	0.563106	0.568112	0.545224	0.551179	0.393693	0.397988	0.477202	0.476212	0.471562	0.470305	0.499073	0.501787	0.809081	0.806138	0.396098	0.401362
Clavulanic acid biosynthesis	0	2.34747e-06	0	0	0	0	0	0	0	0	0	0	0	0	1.40848e-05	0	0	0	0	0	0	0	0	0	0	0	0	0
Colorectal cancer	3.10504e-06	0.000100655	0.000270841	0.00305837	0	0	0	0	0	1.86302e-05	0	0	0	0	0.000267612	0.000336321	0.000214158	0.000153485	0.000193613	0.000166934	0.000409745	0.000487111	0.000143095	0.00017209	0.00898868	0.00887374	8.95474e-05	8.30604e-05
Complement and coagulation cascades	0	0	0	0	0	0	0	0	0	0	0	0	0	0	0	0	0	0	0	0	0	0	0	0	0	0	0	0
Cyanoamino acid metabolism	0.210013	0.21922	0.219993	0.216301	0.210213	0.20799	0.218891	0.217468	0.201755	0.203759	0.243146	0.243618	0.204057	0.20429	0.210512	0.209696	0.225622	0.225999	0.215772	0.215762	0.21864	0.218161	0.212725	0.212187	0.212158	0.212002	0.224167	0.224568
Cysteine and methionine metabolism	1.02092	0.97349	1.03533	0.98932	1.01536	1.0093	1.00993	1.00702	1.04187	1.04205	0.972616	0.971431	0.973657	0.97354	0.975895	0.9738	1.02108	1.0215	1.07365	1.0755	1.00872	1.01154	1.02893	1.02663	0.934458	0.933116	1.00626	1.00653
Cytokine receptors	0	0	0	0	0	0	0	0	0	0	0	0	0	0	0	0	0	0	0	0	0	0	0	0	0	0	0	0
Cytokine-cytokine receptor interaction	0	0	0	0	0	0	0	0	0	0	0	0	0	0	0	0	0	0	0	0	0	0	0	0	0	0	0	0
Cytoskeleton proteins	0.390993	0.359457	0.377248	0.339217	0.363859	0.362898	0.405395	0.405629	0.404086	0.40409	0.348677	0.347636	0.369479	0.370013	0.361093	0.359846	0.383285	0.381087	0.367177	0.366703	0.382838	0.382395	0.37511	0.374469	0.258969	0.259707	0.383099	0.383947
Cytosolic DNA-sensing pathway	0	0	0	0.000172646	0	0	0	0	0	0	0	0	0	0	0	0	0	0	0	0	0	0	0	0	0.000455354	0.000580525	0	0
D-Alanine metabolism	0.144843	0.127939	0.139801	0.128891	0.137169	0.135734	0.147445	0.147594	0.15081	0.150309	0.126956	0.127128	0.122852	0.12104	0.134609	0.13505	0.146655	0.146033	0.146054	0.145833	0.127417	0.126815	0.147245	0.147238	0.0979466	0.0980351	0.141649	0.14123
D-Arginine and D-ornithine metabolism	0.0259872	0.0120503	0.0248334	0.0234422	0.0190056	0.0184754	0.0327337	0.0326707	0.0268436	0.0261941	0.00942946	0.00949464	0.0108799	0.0103026	0.0161694	0.0160257	0.0306388	0.030049	0.0264017	0.0263421	0.0176737	0.0178949	0.0300786	0.0296426	0.0132872	0.013306	0.0273716	0.026967
D-Glutamine and D-glutamate metabolism	0.163755	0.158614	0.164069	0.149909	0.167758	0.166803	0.161247	0.160425	0.163541	0.162754	0.170125	0.170841	0.148571	0.148156	0.156877	0.157112	0.160133	0.160495	0.177983	0.177901	0.154078	0.153824	0.169253	0.168347	0.134293	0.133945	0.146708	0.146906
DNA repair and recombination proteins	3.1073	2.98285	3.09433	2.80165	3.09776	3.08418	3.08284	3.07734	3.15664	3.14507	3.02928	3.03028	2.91028	2.90724	3.01104	3.00896	3.07326	3.0731	3.21921	3.22132	2.98888	2.99018	3.09891	3.08575	2.41807	2.41514	2.89632	2.89571
DNA replication	0.778827	0.740071	0.77894	0.685813	0.77628	0.771512	0.771595	0.770394	0.793466	0.789718	0.75009	0.750578	0.7336	0.733247	0.736791	0.736122	0.7649	0.763948	0.815144	0.816139	0.75628	0.757226	0.780198	0.776085	0.557234	0.556512	0.721976	0.722875
DNA replication proteins	1.35212	1.29852	1.34914	1.215	1.33919	1.33281	1.357	1.35318	1.36785	1.36271	1.32261	1.32364	1.28225	1.28336	1.29051	1.28873	1.32878	1.3271	1.39552	1.39578	1.32267	1.32498	1.35401	1.34619	1.03424	1.0326	1.26087	1.26209
Dilated cardiomyopathy (DCM)	0	0	0	2.28932e-05	0	0	0	0	0	0	0	0	0	0	0	0	0	0	0	0	0	0	0	0	7.28566e-05	6.45028e-05	0	0
Dioxin degradation	0.0401038	0.0468086	0.0467399	0.0402669	0.0390437	0.0370527	0.0307058	0.0309971	0.0504911	0.0523324	0.0382189	0.0369758	0.0587464	0.0579346	0.0445644	0.0444111	0.0414895	0.0425837	0.0412571	0.0415665	0.0568453	0.0566971	0.0286763	0.0295565	0.0369565	0.0374393	0.0546239	0.0543492
Drug metabolism - cytochrome P450	0.235805	0.313085	0.267078	0.297229	0.203184	0.222547	0.286512	0.233011	0.221216	0.248363	0.310505	0.241498	0.31229	0.326018	0.405	0.2832	0.307442	0.318251	0.204055	0.295246	0.226149	0.251326	0.352683	0.328759	0.240897	0.268258	0.303455	0.289322
Drug metabolism - other enzymes	0.274728	0.269633	0.280757	0.255394	0.273441	0.270405	0.278501	0.276341	0.273728	0.275951	0.292435	0.292564	0.254884	0.254348	0.262147	0.261422	0.285915	0.286404	0.285719	0.285824	0.270555	0.270128	0.261378	0.26109	0.235008	0.234062	0.270448	0.270376
ECM-receptor interaction	0	0	0	0.000172646	0	0	0	0	0	0	0	0	0	0	0	0	0	0	0	0	0	0	0	0	0.000455354	0.000580525	0	0
Electron transfer carriers	0.0596162	0.0712201	0.0373503	0.0314229	0.082098	0.0890867	0.0407242	0.0478903	0.0503164	0.0475817	0.0532514	0.0565448	0.108262	0.109563	0.0487476	0.0509526	0.036778	0.0316692	0.0280386	0.0276943	0.0519283	0.0479932	0.020019	0.0236911	0.0372388	0.0355134	0.0342966	0.0377787
Endocrine and other factor-regulated calcium reabsorption	0	0	8.0035e-06	0.000169576	0	0	0	0	0	0	0	0	0	0	0	0	0	0	3.52023e-05	0	0	1.28187e-05	2.8619e-05	0	0.000537317	0.00045152	0	0
Endocytosis	0	0	0	4.57147e-06	0	0	0	0	0	0	0	0	0	0	0	0	0	0	0	0	0	0	0	0	1.82141e-05	9.21469e-06	0	0
Energy metabolism	0.846756	0.903873	0.826477	0.84871	0.904575	0.916709	0.834717	0.838229	0.794671	0.791637	0.954835	0.96167	0.911251	0.917622	0.838456	0.839406	0.797552	0.792769	0.835685	0.8335	0.851627	0.847726	0.843889	0.84363	0.880481	0.876004	0.819284	0.828971
Epithelial cell signaling in Helicobacter pylori infection	0.0899612	0.0791364	0.0885344	0.0759125	0.0873059	0.0872377	0.0969147	0.0961642	0.0862592	0.0858854	0.0867783	0.0870029	0.0719247	0.0723609	0.0786074	0.0781441	0.0923306	0.0918525	0.0935853	0.0934161	0.0799822	0.08004	0.0959882	0.0952807	0.0434134	0.0436408	0.088637	0.0885147
ErbB signaling pathway	0	0	0	0	0	0	0	0	0	0	0	0	0	0	0	0	0	0	0	0	0	0	0	0	0	0	0	0
Ether lipid metabolism	9.38627e-05	0.00028559	0.000423395	0.00499098	1.4965e-05	0.000116472	7.56673e-05	0.000122036	0.000122254	0.000111781	0.00010629	4.70032e-05	0.000149895	0.000229798	0.000676072	0.000504481	0.000285544	0.000272863	0.000352023	0.000250401	0.000546326	0.000833215	0.000372047	0.000286817	0.0145349	0.0141906	0.000298491	0.000263025
Ethylbenzene degradation	0.0296898	0.041935	0.0233067	0.0323712	0.0292716	0.0286522	0.0240774	0.0235529	0.0357157	0.0368693	0.0494401	0.04904	0.0257945	0.0241926	0.0511983	0.0519447	0.0248423	0.0258367	0.0234975	0.02292	0.0220033	0.0207407	0.0260147	0.0264589	0.0423934	0.0427469	0.0283865	0.0282267
Fat digestion and absorption	0	0	0	0	0	0	0	0	0	0	0	0	0	0	0	0	0	0	0	0	0	0	0	0	0	0	0	0
Fatty acid biosynthesis	0.278922	0.413989	0.26176	0.315342	0.318066	0.323938	0.230362	0.231885	0.280958	0.288322	0.427955	0.4274	0.40829	0.410266	0.404136	0.405889	0.224937	0.229904	0.225893	0.224225	0.335362	0.330235	0.232844	0.237513	0.447968	0.446323	0.262314	0.265087
Fatty acid elongation in mitochondria	0.00139125	0.00484426	3.98063e-05	0.000498829	0.0036365	0.00410564	3.02669e-05	6.97347e-05	0.000244509	0.000260823	0.00567893	0.00570305	0.00242331	0.00270651	0.00619732	0.00635646	2.85544e-05	3.41079e-05	3.52023e-05	3.33868e-05	8.1949e-05	2.56374e-05	0.00114476	0.00123331	0.000173034	0.000165864	0.000179095	9.69039e-05
Fatty acid metabolism	0.241022	0.236864	0.253278	0.342231	0.249961	0.249483	0.230891	0.231868	0.242518	0.241411	0.233929	0.233684	0.229127	0.227806	0.2484	0.248238	0.253163	0.25395	0.268523	0.269064	0.23727	0.237697	0.251747	0.252657	0.540487	0.538599	0.234614	0.235283
Fc epsilon RI signaling pathway	0	0	0	0	0	0	0	0	0	0	0	0	0	0	0	0	0	0	0	0	0	0	0	0	0	0	0	0
Fc gamma R-mediated phagocytosis	0	0	0	4.57147e-06	0	0	0	0	0	0	0	0	0	0	0	0	0	0	0	0	0	0	0	0	1.82141e-05	9.21469e-06	0	0
Flagellar assembly	0.169784	0.216414	0.244986	0.394028	0.120573	0.114507	0.23758	0.236854	0.150478	0.158711	0.16475	0.162083	0.340462	0.329199	0.153102	0.148889	0.293468	0.294914	0.12657	0.122296	0.315135	0.317532	0.170841	0.181699	0.606331	0.60804	0.402098	0.39516
Flavone and flavonol biosynthesis	0.00334297	0.00247796	0.00442034	0.00472957	0.00197538	0.00179076	0.00573558	0.00575312	0.0022879	0.00251508	0.00217136	0.00230316	0.00347257	0.00321717	0.00188737	0.00181613	0.00802378	0.00791302	0.00193613	0.00188635	0.00345551	0.00330722	0.00201764	0.00230888	0.00597424	0.00585133	0.00632801	0.00589729
Flavonoid biosynthesis	0.0277084	0.0172293	0.025351	0.0301181	0.0228665	0.0229741	0.0332936	0.0331763	0.0272802	0.0266599	0.0155032	0.0156364	0.0132158	0.0129453	0.0230709	0.0230043	0.0308958	0.0304242	0.0270178	0.0269765	0.018179	0.0186128	0.0315811	0.0313061	0.0314376	0.0316893	0.0277	0.0269946
Fluorobenzoate degradation	0.00304941	0.0102854	0.00111883	0.014846	0.00743761	0.00845879	0.000378337	0.000435842	0.000803386	0.00078247	0.0115097	0.0115158	0.00489658	0.00550239	0.013944	0.0143441	0.000770968	0.000750373	0.00107367	0.00120192	0.00135216	0.00156388	0.00297638	0.00315499	0.0405902	0.0408211	0.000910398	0.000622953
Focal adhesion	0	0	0	0.00019554	0	0	0	0	0	0	0	0	0	0	0	0	0	0	0	0	0	0	0	0	0.00052821	0.000645028	0	0
Folate biosynthesis	0.322565	0.373198	0.323951	0.344445	0.362004	0.364645	0.307043	0.304967	0.298702	0.298028	0.421258	0.424172	0.319752	0.320441	0.376009	0.377554	0.309872	0.313281	0.354909	0.353883	0.306407	0.305354	0.359197	0.357934	0.38134	0.377452	0.295372	0.295377
Fructose and mannose metabolism	1.29473	1.06181	1.21447	1.19005	1.14101	1.13441	1.38093	1.37538	1.36787	1.36878	0.999765	0.99136	1.01086	1.00062	1.1842	1.18408	1.2836	1.27922	1.21803	1.21516	1.14455	1.14622	1.3818	1.37748	0.772416	0.773389	1.41855	1.41668
Function unknown	1.18837	1.34349	1.1884	1.24918	1.25482	1.26733	1.13667	1.14093	1.16718	1.16331	1.30793	1.31075	1.39164	1.395	1.32538	1.33025	1.1644	1.16591	1.13209	1.13004	1.27141	1.26656	1.10112	1.10541	1.47938	1.46668	1.17177	1.1707
G protein-coupled receptors	0.000299761	0.000285125	0.000802183	0.000311698	0.00026937	0.000232944	0.00039347	0.000418408	0.000279439	0.000204933	0.000273318	0.000250684	9.99302e-05	8.93659e-05	0.000492969	0.000504481	0.00117073	0.00119378	0.00061604	0.000600962	0.000641934	0.00058966	0.000372047	0.000358522	0.000109285	0.000129006	0.000402963	0.000498363
GTP-binding proteins	0	0	0	0	0	0	0	0	0	0	0	0	0	0	0	0	0	0	0	0	0	0	0	0	0	0	0	0
Galactose metabolism	0.845301	0.763504	0.853927	0.744539	0.803082	0.795025	0.878059	0.871161	0.860182	0.864294	0.769434	0.768815	0.744467	0.745107	0.778032	0.775169	0.867596	0.867823	0.864427	0.866036	0.827862	0.829818	0.849227	0.845279	0.514686	0.512853	0.873773	0.871415
Gastric acid secretion	0	0	8.0035e-06	0.000169576	0	0	0	0	0	0	0	0	0	0	0	0	0	0	3.52023e-05	0	0	1.28187e-05	2.8619e-05	0	0.000537317	0.00045152	0	0
General function prediction only	3.92338	3.68944	3.88962	3.97151	3.7587	3.75257	4.09409	4.08325	3.93367	3.91798	3.67779	3.67579	3.60472	3.59781	3.79233	3.78818	3.97266	3.96574	3.92303	3.9149	3.77644	3.78496	4.0959	4.08039	3.85483	3.8539	3.97444	3.9696
Geraniol degradation	0.0205874	0.0401481	0.0175705	0.0841132	0.0344943	0.0374749	0.0137715	0.0145223	0.0118412	0.0114203	0.0454315	0.0459848	0.025707	0.0269119	0.0483391	0.0485143	0.0140916	0.0146152	0.0195373	0.0194812	0.0193673	0.0183307	0.0295062	0.0302736	0.210091	0.209229	0.0121934	0.0133866
Germination	0.0138524	0.0192027	0.0193127	0.0129723	0.0108796	0.0107154	0.0155269	0.0159518	0.01495	0.0150905	0.0171431	0.0161691	0.0230089	0.0238096	0.0174793	0.0176064	0.0205163	0.020874	0.00985664	0.00971554	0.0277124	0.0272013	0.00778438	0.00781577	0.0101544	0.0107904	0.019984	0.021305
Glioma	0	0	0	0	0	0	0	0	0	0	0	0	0	0	0	0	0	0	0	0	0	0	0	0	0	0	0	0
Glutamatergic synapse	0.130287	0.112837	0.12776	0.115193	0.126484	0.126052	0.136141	0.135582	0.129345	0.12812	0.115355	0.115691	0.106713	0.106422	0.116439	0.116401	0.131964	0.131298	0.136479	0.136418	0.115056	0.115343	0.136098	0.135277	0.0902147	0.0907278	0.11962	0.119219
Glutathione metabolism	0.187354	0.200242	0.194787	0.219717	0.195623	0.194625	0.174186	0.173831	0.193337	0.192525	0.202483	0.202208	0.186107	0.186124	0.212061	0.212471	0.191614	0.192624	0.203892	0.204477	0.188155	0.187961	0.187397	0.187105	0.307427	0.306692	0.164931	0.16475
Glycan bindng proteins	0	0	0	0	0	0	0	0	0	0	0	0	0	0	0	0	0	0	0	0	0	0	0	0	0	0	0	0
Glycan biosynthesis and metabolism	0.0112371	0.0222227	0.017138	0.0266264	0.0143514	0.0145445	0.0109566	0.0101115	0.00890711	0.00855128	0.0236268	0.0236426	0.0297167	0.0297461	0.0134369	0.013167	0.00903746	0.00989128	0.0146265	0.0143396	0.0273983	0.0275346	0.0132363	0.0129928	0.0515187	0.0507729	0.0153872	0.0158507
Glycerolipid metabolism	0.421987	0.447695	0.40992	0.38319	0.405417	0.408279	0.423177	0.425295	0.432204	0.43755	0.42264	0.421243	0.468335	0.471175	0.452207	0.450569	0.414124	0.412501	0.366262	0.365869	0.451197	0.449565	0.389047	0.390846	0.302063	0.301505	0.457557	0.45812
Glycerophospholipid metabolism	0.525191	0.56916	0.519672	0.509627	0.53901	0.54212	0.509574	0.509569	0.525222	0.525652	0.567134	0.566138	0.562569	0.565329	0.576717	0.577076	0.502329	0.504012	0.511876	0.511151	0.543909	0.544756	0.53021	0.52945	0.472958	0.471857	0.526404	0.52688
Glycine, serine and threonine metabolism	0.793733	0.829099	0.807872	0.814401	0.837756	0.838047	0.775378	0.773829	0.769766	0.767622	0.871276	0.875669	0.807623	0.809081	0.805258	0.80569	0.78763	0.788932	0.842197	0.842632	0.791968	0.793875	0.796081	0.79381	0.917838	0.918548	0.730542	0.729589
Glycolysis / Gluconeogenesis	1.11833	1.13301	1.11332	1.12267	1.12206	1.11911	1.0823	1.08303	1.14989	1.1536	1.12393	1.12087	1.11207	1.10788	1.165	1.16833	1.10376	1.10849	1.12533	1.12563	1.10893	1.10779	1.12906	1.13039	1.11676	1.11646	1.12155	1.12177
Glycosaminoglycan biosynthesis - chondroitin sulfate	0	0	0	0	0	0	0	0	0	0	0	0	0	0	0	0	0	0	0	0	0	0	0	0	0	0	0	0
Glycosaminoglycan degradation	0.0450366	0.0900914	0.0408994	0.033741	0.0814546	0.0841366	0.0342773	0.0324964	0.0190193	0.0188352	0.135778	0.138612	0.0425453	0.0450787	0.0885513	0.0899826	0.0347792	0.0360179	0.0600551	0.059562	0.0277807	0.0272013	0.059499	0.0584964	0.0231957	0.022364	0.0197452	0.0191454
Glycosphingolipid biosynthesis - ganglio series	0.0296973	0.0550838	0.0299987	0.0229459	0.0528415	0.0535772	0.0239865	0.0222802	0.0129415	0.0125568	0.0902403	0.0924396	0.0238583	0.0251374	0.0490856	0.0497418	0.0219726	0.0230399	0.0479807	0.0476763	0.019736	0.019587	0.0436011	0.0422195	0.0155458	0.0148633	0.0107308	0.0107148
Glycosphingolipid biosynthesis - globo series	0.0746132	0.108854	0.0830712	0.0565768	0.104156	0.103529	0.0665267	0.0642431	0.054246	0.0549779	0.15321	0.156098	0.0762967	0.0777611	0.0947486	0.0950106	0.0774252	0.0789768	0.100784	0.100878	0.0702576	0.0701055	0.0773572	0.0762647	0.0424481	0.0414569	0.0514748	0.0504592
Glycosphingolipid biosynthesis - lacto and neolacto series	0	2.34747e-06	0	2.44111e-05	0	0	0	0	0	0	0	0	0	0	1.40848e-05	0	0	0	0	0	0	0	0	0	8.19637e-05	6.45028e-05	0	0
Glycosylphosphatidylinositol(GPI)-anchor biosynthesis	0	0	0	0	0	0	0	0	0	0	0	0	0	0	0	0	0	0	0	0	0	0	0	0	0	0	0	0
Glycosyltransferases	0.290347	0.325405	0.27736	0.300961	0.307995	0.309991	0.272206	0.270344	0.290861	0.290688	0.347387	0.347495	0.274546	0.274851	0.352811	0.35534	0.27455	0.27786	0.295013	0.294004	0.26113	0.261604	0.299469	0.298778	0.348191	0.345892	0.25815	0.255286
Glyoxylate and dicarboxylate metabolism	0.538487	0.512469	0.533691	0.614744	0.524688	0.529381	0.57315	0.571598	0.518114	0.51399	0.510071	0.510533	0.502299	0.504445	0.524167	0.523298	0.548401	0.546579	0.528404	0.527227	0.524842	0.526695	0.577832	0.576173	0.714286	0.716018	0.552343	0.551812
GnRH signaling pathway	0	0	0	4.57147e-06	0	0	0	0	0	0	0	0	0	0	0	0	0	0	0	0	0	0	0	0	1.82141e-05	9.21469e-06	0	0
Hedgehog signaling pathway	0	0	0	0	0	0	0	0	0	0	0	0	0	0	0	0	0	0	0	0	0	0	0	0	0	0	0	0
Hematopoietic cell lineage	0	0	0	1.51785e-06	0	0	0	0	0	0	0	0	0	0	0	0	0	0	0	0	0	0	0	0	9.10707e-06	0	0	0
Hepatitis C	0	2.80267e-06	7.25513e-06	0.00250694	0	0	0	0	0	0	0	0	0	0	0	1.6816e-05	0	1.70539e-05	0	0	1.36582e-05	1.28187e-05	0	0	0.00752244	0.00751919	0	0
Histidine metabolism	0.785078	0.700202	0.782418	0.742943	0.761943	0.756836	0.81925	0.815949	0.781153	0.775335	0.726827	0.728988	0.652556	0.650214	0.721721	0.720903	0.797381	0.795464	0.835561	0.835203	0.714076	0.716822	0.842587	0.836302	0.635592	0.635777	0.75375	0.753649
Homologous recombination	1.01459	0.966445	1.01152	0.87699	1.02055	1.01523	1.00651	1.00428	1.02297	1.01798	1.00408	1.00573	0.939443	0.937563	0.956289	0.955571	0.99769	0.997502	1.06754	1.06848	0.969757	0.968132	1.01769	1.01301	0.685034	0.684043	0.92992	0.932243
Huntington's disease	0.0171215	0.0306518	0.0194635	0.0446127	0.0225822	0.0234546	0.0156934	0.0156206	0.0125049	0.0128735	0.034438	0.0345473	0.0266938	0.0276779	0.0302683	0.0302857	0.0171183	0.0174973	0.0165451	0.0163595	0.0245847	0.024676	0.0203481	0.0204214	0.0936389	0.0931236	0.0198497	0.0202944
Hypertrophic cardiomyopathy (HCM)	7.9501e-06	2.7643e-05	8.39707e-05	0.001194	0	0	3.02669e-05	1.74337e-05	0	0	0	0	0	0	9.85938e-05	6.72641e-05	5.71088e-05	5.11618e-05	7.04046e-05	5.00801e-05	9.56071e-05	0.000179462	7.15476e-05	7.17043e-05	0.00356997	0.00336336	5.96982e-05	2.76868e-05
Indole alkaloid biosynthesis	3.93843e-05	7.86297e-05	0.000119188	0.00148252	4.4895e-05	4.36771e-05	6.05339e-05	6.97347e-05	1.74649e-05	0	7.59215e-05	7.83386e-05	3.74738e-05	3.82997e-05	0.000140848	0.000100896	9.99403e-05	8.52697e-05	0.000105607	8.34669e-05	0.000122923	0.000217918	0.000100167	8.60452e-05	0.0043805	0.00418347	8.95474e-05	5.53736e-05
Influenza A	3.10504e-06	0.000105806	0.000278096	0.00559127	0	0	0	0	0	1.86302e-05	0	0	0	0	0.000281697	0.000353137	0.000214158	0.000170539	0.000193613	0.000166934	0.000423403	0.000499929	0.000143095	0.00017209	0.016584	0.0164759	8.95474e-05	8.30604e-05
Inorganic ion transport and metabolism	0.169355	0.228202	0.165618	0.218425	0.199484	0.205603	0.150442	0.151307	0.15418	0.155115	0.229541	0.229877	0.219634	0.223466	0.232681	0.234012	0.157406	0.158073	0.154661	0.154247	0.184385	0.184935	0.175091	0.176852	0.293102	0.291461	0.187408	0.186637
Inositol phosphate metabolism	0.0889445	0.105899	0.100972	0.119519	0.0988888	0.0988412	0.083794	0.0839432	0.0842333	0.0839665	0.102357	0.103313	0.116494	0.115027	0.0988896	0.0993155	0.0983698	0.0991175	0.0988304	0.0994091	0.104581	0.105524	0.0868301	0.0872068	0.189327	0.189307	0.0828761	0.0815654
Insulin signaling pathway	0.0619278	0.068199	0.0627695	0.0640407	0.0644543	0.065239	0.0593837	0.0589084	0.0615987	0.0619828	0.0647155	0.0640497	0.0717623	0.0731013	0.0679311	0.0676341	0.0577512	0.0587167	0.0580662	0.0583934	0.0716097	0.0720795	0.0586261	0.0585538	0.0702611	0.0701053	0.0632951	0.0634028
Ion channels	0.0475924	0.0368202	0.0437543	0.0331001	0.0508062	0.0506217	0.0400583	0.040359	0.0525694	0.05114	0.0331018	0.0330432	0.0336015	0.0329122	0.0437334	0.0445289	0.0449303	0.044579	0.0533315	0.0537527	0.0328342	0.0330979	0.0409681	0.0408428	0.0276764	0.0280495	0.0307744	0.0302894
Isoflavonoid biosynthesis	0	2.24928e-05	4.32146e-05	0.000575617	0	0	0	0	0	0	0	0	0	0	8.4509e-05	5.04481e-05	2.85544e-05	6.82157e-05	3.52023e-05	3.33868e-05	6.82908e-05	2.56374e-05	2.8619e-05	2.86817e-05	0.00168481	0.00164021	2.98491e-05	4.15302e-05
Isoquinoline alkaloid biosynthesis	0.0546902	0.052409	0.0560471	0.0623871	0.0567024	0.0567948	0.0543292	0.0543059	0.053006	0.0530031	0.0519455	0.0519699	0.0527007	0.0528919	0.0524801	0.052466	0.0557381	0.0555788	0.0582246	0.05836	0.0540044	0.0543769	0.0603575	0.0605328	0.0641958	0.0646779	0.0622354	0.062323
Leishmaniasis	0	0	0	0	0	0	0	0	0	0	0	0	0	0	0	0	0	0	0	0	0	0	0	0	0	0	0	0
Leukocyte transendothelial migration	0	0	0	2.28932e-05	0	0	0	0	0	0	0	0	0	0	0	0	0	0	0	0	0	0	0	0	7.28566e-05	6.45028e-05	0	0
Limonene and pinene degradation	0.0913085	0.116799	0.0808294	0.136596	0.0989636	0.101549	0.0826741	0.0842744	0.0897347	0.0906548	0.118149	0.118448	0.101079	0.100881	0.130735	0.131501	0.0821652	0.0820294	0.0749985	0.0743857	0.086743	0.0846547	0.0917669	0.0932443	0.226739	0.226073	0.0902041	0.0915465
Linoleic acid metabolism	0.085339	0.0751211	0.0736763	0.0715353	0.0764113	0.0769881	0.0893177	0.0892953	0.0902237	0.0897978	0.0725354	0.0722909	0.0659164	0.065569	0.0870724	0.0873425	0.0792384	0.0787892	0.0727631	0.0722155	0.0697795	0.0692722	0.083081	0.0826894	0.0552799	0.0557857	0.0762645	0.0761111
Lipid biosynthesis proteins	0.368866	0.511038	0.367066	0.444037	0.434749	0.442172	0.313157	0.314783	0.351918	0.356415	0.53678	0.537967	0.506683	0.510573	0.486039	0.488186	0.321851	0.327606	0.347042	0.346254	0.431639	0.428004	0.334628	0.338989	0.663951	0.662794	0.330743	0.333114
Lipid metabolism	0.0863163	0.106934	0.0792656	0.0883731	0.0880092	0.0900621	0.0840967	0.0850241	0.0846524	0.0860531	0.106108	0.1056	0.106426	0.107086	0.108157	0.108228	0.081537	0.0818248	0.0636281	0.0629841	0.0937223	0.0918972	0.0763699	0.0781004	0.0970359	0.0965146	0.0909204	0.0912973
Lipoic acid metabolism	0.0264789	0.0418124	0.0302328	0.0387226	0.0377717	0.037606	0.0195676	0.0191073	0.02239	0.0224308	0.0535095	0.0541633	0.0305661	0.0305376	0.0407474	0.0413506	0.0258274	0.0268088	0.0378953	0.0379774	0.0264559	0.0264322	0.0329548	0.0325824	0.0619008	0.0616186	0.0216555	0.0216234
Lipopolysaccharide biosynthesis	0.126907	0.223873	0.12314	0.187825	0.198825	0.206709	0.102771	0.0994766	0.0781904	0.0754711	0.292465	0.297201	0.149346	0.154807	0.222977	0.226445	0.0984698	0.103432	0.1557	0.154631	0.112625	0.113984	0.167378	0.164705	0.324776	0.320726	0.0754287	0.0739376
Lipopolysaccharide biosynthesis proteins	0.207124	0.315357	0.212778	0.261702	0.283258	0.291049	0.180058	0.176481	0.157359	0.154538	0.382417	0.387557	0.2502	0.256365	0.306275	0.309331	0.184133	0.189674	0.242016	0.240935	0.209311	0.210598	0.240242	0.237427	0.396349	0.390353	0.153648	0.152194
Long-term depression	0	0	0	0	0	0	0	0	0	0	0	0	0	0	0	0	0	0	0	0	0	0	0	0	0	0	0	0
Long-term potentiation	0	0	0	0	0	0	0	0	0	0	0	0	0	0	0	0	0	0	0	0	0	0	0	0	0	0	0	0
Lysine biosynthesis	0.714469	0.794375	0.738913	0.689847	0.758801	0.756676	0.665631	0.665827	0.716655	0.723226	0.821957	0.822509	0.809609	0.813255	0.749763	0.749154	0.691815	0.696159	0.746112	0.747796	0.776139	0.775454	0.686098	0.686655	0.688349	0.687029	0.69435	0.6966
Lysine degradation	0.156701	0.146372	0.149032	0.235586	0.149695	0.152724	0.17237	0.172663	0.147421	0.145335	0.147834	0.148326	0.122514	0.123248	0.1683	0.168009	0.161389	0.160443	0.150507	0.149606	0.136226	0.136019	0.183448	0.183047	0.365603	0.364837	0.157782	0.158798
Lysosome	0.10386	0.144346	0.104183	0.0841832	0.141509	0.143115	0.100123	0.0978901	0.0702089	0.0703106	0.198292	0.202192	0.0895	0.0916639	0.141595	0.142835	0.110034	0.110799	0.124827	0.124583	0.0777013	0.0771557	0.120243	0.119431	0.0515551	0.0499252	0.0831	0.0808455
MAPK signaling pathway	0	0	0	0	0	0	0	0	0	0	0	0	0	0	0	0	0	0	0	0	0	0	0	0	0	0	0	0
MAPK signaling pathway - yeast	0.0243457	0.0362186	0.0238723	0.0247939	0.0326088	0.0335877	0.0223067	0.0220187	0.0174998	0.0180527	0.0496223	0.0502151	0.0274058	0.0283035	0.0308739	0.0308911	0.0201737	0.0205159	0.0263137	0.0261418	0.0253359	0.0247529	0.0277748	0.0276635	0.0261646	0.0260223	0.0201929	0.0209451
Measles	0	2.80267e-06	7.25513e-06	0.00250694	0	0	0	0	0	0	0	0	0	0	0	1.6816e-05	0	1.70539e-05	0	0	1.36582e-05	1.28187e-05	0	0	0.00752244	0.00751919	0	0
Meiosis - yeast	0.00343857	0.0127634	0.00309496	0.019509	0.00796139	0.00893924	0.000847474	0.00108089	0.000908175	0.000894252	0.0118741	0.0118918	0.0112921	0.0118346	0.0147046	0.0149831	0.00134206	0.00177361	0.00119688	0.00133547	0.00647397	0.00644781	0.00608154	0.00656812	0.0490325	0.0498146	0.00276104	0.00279637
Melanogenesis	0	0	0	2.13933e-05	0	0	0	0	0	0	0	0	0	0	0	0	0	0	0	0	0	0	0	0	5.46424e-05	7.37175e-05	0	0
Membrane and intracellular structural molecules	0.381586	0.497502	0.38916	0.427452	0.460488	0.467985	0.359359	0.354096	0.327537	0.320049	0.571355	0.577293	0.441454	0.44517	0.473292	0.476449	0.34181	0.346502	0.427373	0.424079	0.39666	0.398533	0.436655	0.431459	0.525833	0.517764	0.32646	0.326538
Metabolism of cofactors and vitamins	0.0795089	0.116184	0.073794	0.115774	0.0887724	0.092246	0.0723531	0.0735527	0.0747324	0.0753966	0.114884	0.114656	0.111085	0.111618	0.121904	0.122959	0.0710861	0.0713366	0.0639273	0.0625334	0.087303	0.0865775	0.0889766	0.0903044	0.166596	0.165864	0.091204	0.0916987
Metabolism of xenobiotics by cytochrome P450	0.0166851	0.0291926	0.0215543	0.0483734	0.0213251	0.0215619	0.010775	0.0109658	0.0177094	0.0177733	0.0270433	0.0267291	0.0271061	0.026963	0.0335641	0.0337498	0.019931	0.0206523	0.0205229	0.0205996	0.0239564	0.0236633	0.0164989	0.0169222	0.113474	0.113488	0.0148649	0.0149924
Methane metabolism	1.11825	1.20381	1.13785	1.16956	1.13236	1.1353	1.11399	1.11773	1.10183	1.10829	1.20193	1.20513	1.28394	1.28652	1.12287	1.12245	1.09089	1.09331	1.09259	1.09218	1.22888	1.22925	1.11364	1.11453	1.24391	1.24679	1.1475	1.15101
Mineral absorption	0.000643914	0.00273346	0.00205569	0.00275756	0.000673425	0.000698833	0.000665873	0.000836817	0.000541412	0.000447126	0.000728847	0.000642377	0.00664536	0.00654924	0.000943683	0.00089125	0.000599642	0.000613942	0.000404826	0.000367254	0.00506718	0.0052813	0.000329119	0.00032984	0.00569192	0.00568546	0.00223868	0.00227032
Mismatch repair	0.891945	0.870675	0.888597	0.795762	0.880676	0.876788	0.890151	0.88788	0.908455	0.907722	0.883712	0.882908	0.859462	0.860938	0.869372	0.867657	0.872393	0.871951	0.910278	0.910524	0.882331	0.884106	0.889064	0.884674	0.643233	0.643296	0.85661	0.857696
N-Glycan biosynthesis	0.0158419	0.0242627	0.0183902	0.0270838	0.0249018	0.0252308	0.0113804	0.0114016	0.0111077	0.0110291	0.0296246	0.0301447	0.0202608	0.0205031	0.0223244	0.0227185	0.0157477	0.0163547	0.0227583	0.0230369	0.0160483	0.0163951	0.0207774	0.0208946	0.0522108	0.0513995	0.00877564	0.00844448
NOD-like receptor signaling pathway	0.0436475	0.0409847	0.0418209	0.0370471	0.0427101	0.0431529	0.0471256	0.0469489	0.0411473	0.0408002	0.0435942	0.043713	0.0391976	0.0396274	0.0399727	0.0398036	0.0425603	0.0422426	0.0420667	0.0418837	0.041152	0.0410198	0.0453755	0.0451164	0.0216293	0.0217467	0.0441021	0.0443127
Naphthalene degradation	0.100212	0.149849	0.104579	0.122813	0.114901	0.114521	0.0740027	0.0745987	0.109942	0.113309	0.148943	0.147574	0.145836	0.144837	0.155398	0.156507	0.0934014	0.0959966	0.0959262	0.096037	0.123811	0.122303	0.0847552	0.0867049	0.168772	0.169946	0.113337	0.113364
Neuroactive ligand-receptor interaction	0	2.34747e-06	0	3.07156e-06	0	0	0	0	0	0	0	0	0	0	1.40848e-05	0	0	0	0	0	0	0	0	0	0	1.84294e-05	0	0
Neurotrophin signaling pathway	0	0	0	0	0	0	0	0	0	0	0	0	0	0	0	0	0	0	0	0	0	0	0	0	0	0	0	0
Nicotinate and nicotinamide metabolism	0.517762	0.433296	0.544422	0.479266	0.506162	0.498414	0.523088	0.520622	0.532243	0.526044	0.429033	0.429139	0.450073	0.447289	0.422897	0.421343	0.532125	0.532407	0.595165	0.596621	0.502853	0.507364	0.541515	0.535703	0.419299	0.419379	0.479735	0.479965
Nitrogen metabolism	0.67394	0.716368	0.690159	0.681109	0.699255	0.703157	0.652071	0.655646	0.667928	0.665584	0.688624	0.690618	0.78665	0.790301	0.671156	0.670859	0.651554	0.650215	0.675673	0.675931	0.743701	0.743882	0.641825	0.642155	0.741516	0.738124	0.659785	0.663251
Nitrotoluene degradation	0.0674627	0.0826956	0.0655195	0.124592	0.068016	0.0713247	0.0641205	0.0666141	0.0672224	0.0674788	0.0611624	0.0606341	0.11382	0.114759	0.072396	0.073402	0.0560951	0.0559198	0.0478927	0.047476	0.092657	0.0930766	0.069487	0.0713315	0.212841	0.212657	0.0895772	0.0916572
Non-homologous end-joining	0.008179	0.0196804	0.00460679	0.0193023	0.0161472	0.0178785	0.00332936	0.00404461	0.00392961	0.00374468	0.0207114	0.0209791	0.0135405	0.0143496	0.0240005	0.024501	0.00493991	0.00482626	0.00374904	0.00368924	0.00524473	0.00519157	0.00568088	0.00618091	0.0488594	0.0484324	0.00326848	0.00339163
Notch signaling pathway	0	5.15014e-06	4.41281e-06	2.75006e-05	0	0	0	0	0	0	0	0	0	0	1.40848e-05	1.6816e-05	0	0	0	0	1.36582e-05	1.28187e-05	0	0	7.28566e-05	9.21469e-05	0	0
Novobiocin biosynthesis	0.155398	0.142507	0.158795	0.156863	0.156444	0.155505	0.155935	0.15563	0.154669	0.154203	0.144494	0.144738	0.14325	0.143049	0.13982	0.139691	0.15712	0.157084	0.16832	0.168703	0.15054	0.151004	0.165876	0.165723	0.145932	0.145804	0.158797	0.159047
Nucleotide excision repair	0.422501	0.423977	0.426809	0.38407	0.440779	0.4391	0.401234	0.401463	0.426301	0.42613	0.430642	0.430706	0.420856	0.422177	0.41977	0.419711	0.412168	0.413132	0.446347	0.44815	0.420193	0.420864	0.414575	0.414092	0.347171	0.346924	0.390859	0.390799
Nucleotide metabolism	0.114105	0.0929873	0.106855	0.101823	0.101253	0.10053	0.118162	0.118253	0.123861	0.122568	0.0835289	0.0831486	0.0948462	0.0938087	0.101157	0.101434	0.109106	0.107832	0.112647	0.11233	0.0992265	0.0999858	0.120443	0.119187	0.0696782	0.0697552	0.115934	0.115939
Olfactory transduction	0	0	0	0	0	0	0	0	0	0	0	0	0	0	0	0	0	0	0	0	0	0	0	0	0	0	0	0
One carbon pool by folate	0.605652	0.62794	0.610928	0.563262	0.63097	0.629882	0.592203	0.589973	0.595536	0.595348	0.667624	0.669247	0.604765	0.606118	0.609817	0.610069	0.589205	0.590799	0.63644	0.637019	0.606204	0.605901	0.614823	0.612656	0.498421	0.497925	0.577163	0.578585
Oocyte meiosis	0	0	0	0	0	0	0	0	0	0	0	0	0	0	0	0	0	0	0	0	0	0	0	0	0	0	0	0
Other glycan degradation	0.248311	0.290585	0.266942	0.205662	0.284575	0.282241	0.257541	0.253294	0.20516	0.207057	0.36623	0.37225	0.23285	0.235964	0.268457	0.267762	0.276192	0.277007	0.288254	0.288295	0.235876	0.236031	0.263195	0.260602	0.124093	0.121486	0.234092	0.230507
Other ion-coupled transporters	1.18486	1.22783	1.17048	1.10389	1.15983	1.16359	1.19179	1.19456	1.20031	1.19906	1.20046	1.20178	1.26038	1.25895	1.22218	1.22323	1.17237	1.16688	1.13974	1.13598	1.20438	1.2035	1.16449	1.16257	0.929386	0.929053	1.21825	1.21956
Other transporters	0.255723	0.261527	0.254574	0.25014	0.24378	0.245116	0.261476	0.262185	0.260454	0.261326	0.241248	0.240108	0.289148	0.290401	0.254823	0.253434	0.247552	0.246822	0.233743	0.232906	0.283038	0.283383	0.257514	0.25805	0.209536	0.209155	0.282835	0.283748
Other types of O-glycan biosynthesis	0	0	0	0	0	0	0	0	0	0	0	0	0	0	0	0	0	0	0	0	0	0	0	0	0	0	0	0
Others	1.08712	1.05395	1.0412	1.04232	1.03266	1.03165	1.09377	1.09581	1.1334	1.1354	0.997047	0.992065	1.04265	1.0388	1.12553	1.1276	1.09503	1.08966	1.00578	1.00404	1.02571	1.02697	1.04488	1.04691	0.940597	0.943197	1.14256	1.13577
Oxidative phosphorylation	1.04954	1.17092	1.03361	1.17339	1.13543	1.14706	1.01729	1.01842	0.989544	0.98949	1.26431	1.27072	1.09546	1.10962	1.14215	1.14324	0.971434	0.975485	1.0717	1.07115	1.05363	1.05825	1.12281	1.1186	1.44172	1.43528	0.958903	0.96303
PPAR signaling pathway	0.0927616	0.0965198	0.0985196	0.104362	0.107224	0.107067	0.0805706	0.0810841	0.0904159	0.0902077	0.10008	0.100822	0.0986685	0.0990302	0.0901992	0.0903189	0.0922592	0.0925005	0.108845	0.109642	0.0938452	0.0940252	0.0837679	0.0840088	0.155731	0.154337	0.0740855	0.0742422
Pancreatic cancer	0	0	0	0	0	0	0	0	0	0	0	0	0	0	0	0	0	0	0	0	0	0	0	0	0	0	0	0
Pancreatic secretion	0	2.34747e-06	8.0035e-06	0.000172648	0	0	0	0	0	0	0	0	0	0	1.40848e-05	0	0	0	3.52023e-05	0	0	1.28187e-05	2.8619e-05	0	0.000537317	0.000469949	0	0
Pantothenate and CoA biosynthesis	0.476959	0.553035	0.486671	0.492633	0.527292	0.529774	0.446437	0.444297	0.455852	0.458099	0.596303	0.597896	0.536987	0.540064	0.523139	0.523819	0.449175	0.453635	0.50033	0.501052	0.508084	0.507749	0.478081	0.478196	0.556861	0.557765	0.441976	0.44292
Parkinson's disease	1.93886e-05	0.000373596	0.000844006	0.0136155	0	0	4.54004e-05	5.2301e-05	0	1.86302e-05	3.03686e-05	0	0	0	0.00108453	0.00112667	0.000585365	0.000613942	0.000668843	0.000634348	0.00121558	0.00134596	0.000529452	0.000559294	0.0402077	0.0397798	0.000298491	0.000318398
Pathogenic Escherichia coli infection	0.000542529	0.000153158	0.000122468	0.000106542	0.000374125	0.000582361	0.000605339	0.000435842	0.000698596	0.000558907	0.000303686	0.000235016	0.000124913	0.000255331	0	0	0	0	0.000352023	0.000250401	6.82908e-05	6.40935e-05	0.000214643	0.000143409	7.28566e-05	6.45028e-05	7.46228e-05	6.9217e-05
Pathways in cancer	0.0700323	0.0574777	0.0660178	0.0673738	0.0649781	0.0655011	0.077786	0.0775276	0.0678163	0.0665845	0.0584596	0.058519	0.0510143	0.0513343	0.0627479	0.0627911	0.0708006	0.0700746	0.0688909	0.0685764	0.0587984	0.058966	0.0763556	0.0756624	0.0570285	0.0571771	0.0689963	0.0690232
Penicillin and cephalosporin biosynthesis	0.0130176	0.0284431	0.0104437	0.0244694	0.0232257	0.0245174	0.00671926	0.00655506	0.00859274	0.00849539	0.0342558	0.034563	0.0189493	0.0195839	0.0314232	0.0318832	0.00605353	0.00671925	0.0123736	0.0123531	0.0125109	0.0126521	0.0136942	0.0137099	0.0537682	0.0532978	0.00628324	0.00606341
Pentose and glucuronate interconversions	0.485734	0.49839	0.501385	0.463793	0.471592	0.471348	0.497377	0.496686	0.484686	0.492714	0.481631	0.479965	0.524646	0.53234	0.488265	0.483495	0.5016	0.500431	0.461889	0.463926	0.539757	0.540706	0.458276	0.458607	0.39318	0.390657	0.540986	0.541056
Pentose phosphate pathway	0.948235	0.893756	0.935914	0.883307	0.905548	0.904814	0.966787	0.968057	0.970158	0.974045	0.855545	0.85234	0.904181	0.905558	0.923514	0.921401	0.951503	0.949819	0.916051	0.917568	0.939982	0.940559	0.935327	0.934164	0.741707	0.741801	0.973499	0.973344
Peptidases	2.22285	1.98302	2.20777	2.10411	2.13908	2.12241	2.29308	2.287	2.2506	2.24491	2.02408	2.02264	1.87719	1.86961	2.05358	2.051	2.2765	2.27167	2.31332	2.31323	2.03373	2.0382	2.32342	2.31347	1.75762	1.75648	2.23927	2.23441
Peptidoglycan biosynthesis	0.913675	0.844854	0.90869	0.816542	0.897751	0.892235	0.916997	0.915774	0.931561	0.92773	0.849031	0.849551	0.833667	0.828984	0.853822	0.85407	0.913969	0.913784	0.949318	0.949102	0.863387	0.862583	0.924881	0.922634	0.660062	0.659191	0.866744	0.865739
Peroxisome	0.138964	0.164901	0.160489	0.157727	0.169209	0.168128	0.12081	0.120554	0.128158	0.126928	0.182941	0.185177	0.173441	0.174442	0.136792	0.136613	0.139445	0.140644	0.178212	0.17937	0.162122	0.163144	0.134195	0.133126	0.232021	0.232265	0.106875	0.107882
Pertussis	0.00625522	0.0108223	0.00804401	0.0112822	0.00948782	0.00979822	0.00576585	0.00519524	0.00391214	0.00337207	0.0154424	0.0157617	0.00963077	0.00985578	0.00711284	0.00713	0.00421177	0.00458751	0.0107719	0.0104167	0.00912365	0.00915255	0.00862864	0.00811693	0.0220573	0.0216729	0.00350727	0.00371003
Phagosome	0	0	0	2.44111e-05	0	0	0	0	0	0	0	0	0	0	0	0	0	0	0	0	0	0	0	0	8.19637e-05	6.45028e-05	0	0
Phenylalanine metabolism	0.223757	0.217854	0.22106	0.2631	0.224415	0.226626	0.230331	0.231676	0.215971	0.213521	0.203713	0.204699	0.225942	0.226619	0.222935	0.223216	0.22281	0.221241	0.218659	0.218483	0.221945	0.223225	0.236078	0.236237	0.325259	0.326688	0.227182	0.227156
Phenylalanine, tyrosine and tryptophan biosynthesis	0.775631	0.785965	0.812085	0.763973	0.825949	0.826094	0.757097	0.755	0.745909	0.743738	0.81564	0.818466	0.803563	0.810319	0.734622	0.733179	0.773581	0.7758	0.847953	0.850978	0.80997	0.814231	0.790901	0.788045	0.76422	0.764404	0.73699	0.739279
Phenylpropanoid biosynthesis	0.0958817	0.0983714	0.10672	0.0944272	0.0998316	0.0980987	0.100244	0.0989013	0.0885471	0.0896674	0.115492	0.116192	0.0904118	0.0908468	0.089002	0.0882842	0.11012	0.110629	0.107402	0.108073	0.101726	0.10237	0.0926255	0.0920397	0.0964257	0.0956853	0.0950844	0.0947028
Phosphatidylinositol signaling system	0.105097	0.108141	0.103809	0.092625	0.111519	0.111726	0.099094	0.099372	0.105174	0.103696	0.107277	0.107684	0.106076	0.10549	0.110848	0.111473	0.100854	0.100993	0.110289	0.110343	0.100237	0.10014	0.107436	0.107112	0.0788581	0.0788593	0.0919801	0.0915049
Phosphonate and phosphinate metabolism	0.0335827	0.0468832	0.0374409	0.0364363	0.0382805	0.0377952	0.0306453	0.0301254	0.0315067	0.0331432	0.0506549	0.0508104	0.0468797	0.0468022	0.04317	0.0429818	0.0374348	0.0380132	0.0332662	0.0331864	0.041712	0.0410327	0.0283471	0.0293844	0.0386686	0.0384253	0.0422067	0.0415856
Phosphotransferase system (PTS)	1.34727	0.828309	1.25208	1.20478	1.0474	1.02724	1.52529	1.51704	1.48485	1.48178	0.680409	0.664484	0.782915	0.761666	1.04107	1.03932	1.3933	1.37931	1.28775	1.28574	1.08108	1.08532	1.53047	1.52266	0.457803	0.460854	1.62822	1.62868
Photosynthesis	0.58891	0.470263	0.574629	0.50186	0.550772	0.545745	0.619125	0.618931	0.604321	0.594566	0.458657	0.458829	0.456818	0.452306	0.497279	0.497687	0.597286	0.592778	0.618715	0.618974	0.508275	0.511748	0.623523	0.617733	0.338364	0.33899	0.546582	0.54597
Photosynthesis - antenna proteins	0	0	0	0	0	0	0	0	0	0	0	0	0	0	0	0	0	0	0	0	0	0	0	0	0	0	0	0
Photosynthesis proteins	0.59113	0.474246	0.579093	0.508562	0.552403	0.547434	0.622424	0.62226	0.60605	0.596205	0.460388	0.460584	0.465087	0.460439	0.499406	0.499571	0.601912	0.597348	0.620088	0.62056	0.515596	0.519055	0.624997	0.619282	0.351997	0.352489	0.551627	0.550981
Phototransduction	0	0	0	0	0	0	0	0	0	0	0	0	0	0	0	0	0	0	0	0	0	0	0	0	0	0	0	0
Phototransduction - fly	0	0	0	2.28932e-05	0	0	0	0	0	0	0	0	0	0	0	0	0	0	0	0	0	0	0	0	7.28566e-05	6.45028e-05	0	0
Plant-pathogen interaction	0.151572	0.150147	0.15203	0.150261	0.142617	0.143101	0.160188	0.160512	0.151456	0.151557	0.142778	0.142232	0.163261	0.163144	0.145017	0.14445	0.154336	0.153758	0.139595	0.139073	0.162682	0.162733	0.151066	0.151483	0.132335	0.132461	0.167036	0.167187
Polycyclic aromatic hydrocarbon degradation	0.159374	0.129892	0.148215	0.141442	0.1495	0.14776	0.163684	0.163005	0.167157	0.165139	0.132635	0.132659	0.109449	0.107226	0.148243	0.149141	0.156906	0.156197	0.164307	0.16463	0.123483	0.123765	0.164874	0.163701	0.12106	0.123025	0.13847	0.13752
Polyketide sugar unit biosynthesis	0.201216	0.201612	0.213989	0.194536	0.206547	0.205603	0.208464	0.206589	0.190717	0.189376	0.214858	0.216246	0.195026	0.195073	0.194427	0.19404	0.208161	0.209542	0.225418	0.22516	0.207249	0.208406	0.222756	0.220907	0.167206	0.166187	0.195288	0.194874
Pores ion channels	0.185991	0.262608	0.184166	0.239707	0.234038	0.239773	0.169283	0.165829	0.153901	0.153122	0.319584	0.322552	0.209878	0.213546	0.254569	0.25552	0.161232	0.16469	0.205564	0.203492	0.18485	0.185166	0.212339	0.210323	0.357152	0.350195	0.154126	0.154105
Porphyrin and chlorophyll metabolism	0.462273	0.622951	0.505735	0.639709	0.453365	0.463195	0.469274	0.479025	0.445443	0.463334	0.537828	0.532687	0.801602	0.812592	0.52997	0.523029	0.471747	0.472087	0.334492	0.334852	0.710334	0.710899	0.417337	0.429753	0.834527	0.841541	0.656024	0.659071
Prenyltransferases	0.3398	0.355526	0.334145	0.336899	0.364907	0.365271	0.317303	0.316683	0.338749	0.335885	0.375204	0.376464	0.328633	0.32819	0.361318	0.363344	0.318067	0.319693	0.365364	0.365652	0.317716	0.318378	0.352157	0.35039	0.372161	0.371951	0.287611	0.287126
Primary bile acid biosynthesis	0.0444411	0.0413639	0.0457745	0.033853	0.0443862	0.0435606	0.0436752	0.0432007	0.0461423	0.0456814	0.0426375	0.0428669	0.0369867	0.0366528	0.0444095	0.0446298	0.0459012	0.0459603	0.0512545	0.0513154	0.0399774	0.0402379	0.0449176	0.0441268	0.0196166	0.0199037	0.0373562	0.0371972
Primary immunodeficiency	0.0509482	0.043597	0.051473	0.0463791	0.0466908	0.0456134	0.0499404	0.0499301	0.0566736	0.0568409	0.0407243	0.0402347	0.0438444	0.043585	0.0467475	0.0464459	0.0504556	0.0504455	0.0542995	0.0544872	0.049183	0.0499673	0.050255	0.0496051	0.0354629	0.035366	0.053818	0.0537678
Prion diseases	0.00571024	0.0097625	0.00856536	0.0063261	0.00456433	0.00468801	0.00614419	0.00641559	0.00607779	0.00637154	0.00478306	0.00463765	0.017825	0.0182434	0.00666212	0.00642373	0.00708149	0.00704327	0.00260497	0.00263755	0.0159118	0.0161131	0.002404	0.00246663	0.00550978	0.00524316	0.0111337	0.0111993
Progesterone-mediated oocyte maturation	0.0436475	0.0409847	0.0418209	0.0370471	0.0427101	0.0431529	0.0471256	0.0469489	0.0411473	0.0408002	0.0435942	0.043713	0.0391976	0.0396274	0.0399727	0.0398036	0.0425603	0.0422426	0.0420667	0.0418837	0.041152	0.0410198	0.0453755	0.0451164	0.0216293	0.0217467	0.0441021	0.0443127
Propanoate metabolism	0.517162	0.527674	0.501908	0.621189	0.516502	0.520223	0.507819	0.511051	0.524297	0.523081	0.512835	0.513118	0.525021	0.522599	0.545379	0.547093	0.502828	0.503006	0.498077	0.496494	0.506731	0.504313	0.522784	0.525421	0.84112	0.838454	0.498764	0.500591
Prostate cancer	0.0438566	0.0410631	0.0419436	0.0370828	0.0428448	0.0433859	0.0475191	0.047315	0.0411997	0.0408748	0.0437764	0.0439323	0.0392226	0.0396402	0.0399868	0.0398204	0.0427031	0.042379	0.0422427	0.0420339	0.041193	0.0411096	0.0454613	0.0451737	0.0216384	0.0217651	0.0441319	0.0443266
Proteasome	0.0547109	0.0458861	0.0576213	0.0560503	0.0578398	0.057217	0.0525434	0.0524405	0.0544207	0.0538042	0.0475269	0.0476612	0.0468797	0.0470831	0.0430996	0.0430659	0.0561665	0.0561927	0.0653882	0.0658554	0.050863	0.051262	0.0541615	0.0538643	0.0679661	0.0674331	0.0464602	0.0464169
Protein digestion and absorption	0.0102866	0.0102457	0.0134248	0.00750153	0.0157432	0.0151414	0.0068706	0.0064679	0.00888964	0.00860717	0.0164294	0.0168428	0.00680774	0.00679181	0.00725369	0.00734861	0.0103081	0.0106075	0.0210686	0.0213174	0.00844074	0.00880645	0.0108466	0.0103541	0.00935296	0.00932526	0.00259687	0.00253334
Protein export	0.640955	0.626585	0.63977	0.606768	0.651517	0.650919	0.635243	0.635649	0.638098	0.634304	0.640429	0.642236	0.622452	0.622204	0.615817	0.616375	0.623785	0.624242	0.666098	0.666199	0.62904	0.629257	0.659025	0.65664	0.569347	0.568288	0.592998	0.594311
Protein folding and associated processing	0.714743	0.738609	0.720913	0.739839	0.744419	0.748945	0.703979	0.707912	0.69437	0.688835	0.711931	0.715514	0.773734	0.774866	0.72665	0.728958	0.718128	0.716606	0.715275	0.716329	0.728718	0.730422	0.723446	0.724787	0.805593	0.802277	0.692783	0.690149
Protein kinases	0.229793	0.252117	0.238463	0.273418	0.232377	0.233527	0.22909	0.229462	0.225804	0.2285	0.241036	0.240703	0.267388	0.269042	0.247724	0.246809	0.243697	0.245099	0.216353	0.217698	0.253441	0.25449	0.207817	0.209506	0.366605	0.366219	0.24633	0.244032
Protein processing in endoplasmic reticulum	0.059377	0.073568	0.0570039	0.0780669	0.0671031	0.0687186	0.0578855	0.0583505	0.0524122	0.0517921	0.0784725	0.0791847	0.0701635	0.0709438	0.0710579	0.0715859	0.0528542	0.0532594	0.0563589	0.0561231	0.0618851	0.0615426	0.0709323	0.0711594	0.109713	0.11018	0.0529673	0.0534494
Proximal tubule bicarbonate reclamation	0.0124147	0.0276092	0.00968897	0.0214202	0.0214	0.0226247	0.00845961	0.00793233	0.00689864	0.00717265	0.0378089	0.0381353	0.013653	0.0144262	0.0306063	0.0310256	0.00765257	0.00822	0.0131833	0.0128706	0.00820855	0.00799887	0.0152539	0.0151583	0.0414827	0.0409501	0.00791002	0.00776615
Purine metabolism	2.40656	2.37653	2.40566	2.2347	2.43199	2.42099	2.33584	2.33569	2.46051	2.45433	2.38325	2.38522	2.36422	2.35811	2.38297	2.38542	2.35993	2.36248	2.49197	2.49494	2.36341	2.3612	2.36964	2.36434	2.09313	2.09029	2.24618	2.24464
Pyrimidine metabolism	2.0254	1.92267	2.03063	1.84561	2.0056	1.99211	2.0289	2.02443	2.05363	2.04771	1.96486	1.96779	1.90046	1.89503	1.90485	1.90304	2.0132	2.0125	2.11108	2.1118	1.96835	1.96685	2.02703	2.01855	1.60321	1.60029	1.91142	1.91317
Pyruvate metabolism	0.915874	0.999178	0.885725	0.961046	0.939279	0.945347	0.888153	0.88924	0.913974	0.919254	1.02376	1.02384	0.95552	0.956445	1.01622	1.01929	0.874663	0.879147	0.871168	0.86899	0.913239	0.907141	0.910886	0.914603	1.06373	1.06226	0.906473	0.908321
RIG-I-like receptor signaling pathway	0.0027373	0.00256651	0.000672789	0.00133398	0.00196042	0.00199459	0.00169495	0.00190027	0.00438369	0.00448989	0.00168546	0.00159811	0.00206106	0.00174902	0.0040846	0.00422082	0.000642473	0.000699211	0.000440029	0.000467415	0.000928755	0.000858853	0.000930118	0.000946497	0.00166659	0.00176922	0.00141783	0.00127359
RNA degradation	0.465246	0.498042	0.465277	0.427647	0.504545	0.507018	0.432923	0.433541	0.457511	0.455938	0.512698	0.514575	0.498627	0.501483	0.479997	0.480871	0.435797	0.436581	0.484841	0.486228	0.474157	0.474061	0.448145	0.447421	0.42428	0.42253	0.411082	0.412423
RNA polymerase	0.20534	0.191257	0.201656	0.197983	0.203734	0.202647	0.200836	0.201167	0.212443	0.211211	0.189029	0.189156	0.190829	0.189788	0.194145	0.194595	0.200052	0.199872	0.211513	0.211755	0.193563	0.193178	0.200534	0.199969	0.208643	0.208409	0.185229	0.185114
RNA transport	0.135849	0.140738	0.138149	0.163747	0.11993	0.119311	0.146885	0.146826	0.140907	0.141236	0.129522	0.128616	0.148421	0.147505	0.145243	0.145122	0.141259	0.14194	0.12312	0.122079	0.149939	0.150556	0.153713	0.153304	0.178007	0.177217	0.160349	0.159891
Regulation of actin cytoskeleton	0	0	0	2.28932e-05	0	0	0	0	0	0	0	0	0	0	0	0	0	0	0	0	0	0	0	0	7.28566e-05	6.45028e-05	0	0
Renal cell carcinoma	0.0263816	0.0163872	0.0239217	0.0272409	0.0222679	0.0223481	0.0306604	0.0305787	0.0266689	0.0257656	0.0148654	0.014806	0.0118167	0.0117069	0.0224935	0.0226344	0.0280261	0.0276785	0.0266305	0.0265258	0.0172229	0.0174462	0.030837	0.030374	0.0263377	0.0264646	0.0248046	0.0246274
Renin-angiotensin system	7.9501e-06	5.5286e-05	0.000143881	0.00188072	0	0	3.02669e-05	1.74337e-05	0	0	0	0	0	0	0.000197188	0.000134528	0.000114218	0.000102324	0.000140809	0.00010016	0.000136582	0.000269193	0.000128786	0.000129068	0.00563728	0.00524316	0.000104472	4.15302e-05
Replication, recombination and repair proteins	0.860612	0.890769	0.846287	0.781424	0.85543	0.857352	0.830706	0.826862	0.897749	0.895575	0.870365	0.866629	0.885793	0.890302	0.915471	0.916054	0.820553	0.821693	0.849255	0.848858	0.867512	0.869851	0.808573	0.805297	0.746698	0.750518	0.790017	0.787441
Restriction enzyme	0.230183	0.172957	0.211212	0.203722	0.206158	0.205865	0.257738	0.255752	0.230589	0.224998	0.187086	0.187402	0.135805	0.132747	0.1973	0.197403	0.227964	0.226425	0.239393	0.237163	0.168187	0.168143	0.270507	0.266955	0.135878	0.134433	0.207377	0.20718
Retinol metabolism	0.0161697	0.0284072	0.0199853	0.030142	0.0210258	0.0211543	0.00991242	0.0100941	0.0174125	0.0174193	0.0268307	0.0265568	0.0269811	0.0268098	0.03155	0.031715	0.0186888	0.0194074	0.0193085	0.0193476	0.0216755	0.0214841	0.0126353	0.0129211	0.0632122	0.0635353	0.0143724	0.0141756
Rheumatoid arthritis	0	0	0	0	0	0	0	0	0	0	0	0	0	0	0	0	0	0	0	0	0	0	0	0	0	0	0	0
Riboflavin metabolism	0.241267	0.236647	0.242596	0.25368	0.235011	0.234473	0.255302	0.253032	0.236702	0.233083	0.252606	0.253002	0.207468	0.206614	0.250189	0.250004	0.24444	0.244826	0.259828	0.257863	0.223407	0.225212	0.278148	0.275216	0.251	0.250575	0.233868	0.233275
Ribosome	2.70175	2.53989	2.69667	2.46293	2.73439	2.71765	2.6571	2.65395	2.73308	2.71433	2.61703	2.62273	2.47902	2.47057	2.52365	2.52632	2.65082	2.65192	2.87925	2.88315	2.55828	2.55663	2.73383	2.72125	2.24222	2.23982	2.41847	2.42199
Ribosome Biogenesis	1.55034	1.45226	1.53514	1.38412	1.53179	1.52577	1.55639	1.55324	1.57289	1.56196	1.47447	1.47449	1.4148	1.41068	1.46957	1.46955	1.5308	1.53052	1.60558	1.6052	1.46958	1.46915	1.57223	1.5644	1.13748	1.13623	1.44683	1.44758
Ribosome biogenesis in eukaryotes	0.0586121	0.0517401	0.0606699	0.0546962	0.0608777	0.0599977	0.0549194	0.0548638	0.060708	0.0603061	0.0528262	0.0527846	0.051564	0.0512194	0.0510434	0.051003	0.0592646	0.0593988	0.067958	0.0683761	0.0544141	0.0546077	0.0581539	0.0579228	0.0534585	0.0534728	0.0525643	0.0526049
Salivary secretion	0	0	8.0035e-06	0.000169576	0	0	0	0	0	0	0	0	0	0	0	0	0	0	3.52023e-05	0	0	1.28187e-05	2.8619e-05	0	0.000537317	0.00045152	0	0
Secondary bile acid biosynthesis	0.0444381	0.041206	0.0455872	0.0316783	0.0443862	0.0435606	0.0436752	0.0432007	0.0461248	0.0456814	0.0426375	0.0428669	0.0369742	0.03664	0.0439587	0.0441589	0.0458012	0.0458239	0.0511137	0.0511652	0.0396633	0.0399559	0.044846	0.0440551	0.0132963	0.0135456	0.0372816	0.037045
Secretion system	1.13122	1.20711	1.11078	1.2407	1.16542	1.17784	1.10712	1.11164	1.11395	1.11135	1.16395	1.16302	1.24388	1.2435	1.21196	1.21637	1.11468	1.11461	1.06696	1.06449	1.15253	1.1514	1.10136	1.10968	1.45811	1.44662	1.16473	1.16369
Selenocompound metabolism	0.417979	0.390878	0.417812	0.414847	0.419918	0.418703	0.412554	0.413387	0.422773	0.420541	0.38679	0.386836	0.386155	0.383954	0.400305	0.401231	0.424075	0.423534	0.435417	0.436298	0.39386	0.393688	0.421515	0.421564	0.411285	0.410874	0.412127	0.411717
Sesquiterpenoid biosynthesis	0	2.34747e-06	0	9.19675e-06	0	0	0	0	0	0	0	0	0	0	1.40848e-05	0	0	0	0	0	0	0	0	0	9.10707e-06	4.60734e-05	0	0
Shigellosis	0.000217011	6.12631e-05	4.89872e-05	5.63526e-05	0.00014965	0.000232944	0.000242136	0.000174337	0.000279439	0.000223563	0.000121474	9.40064e-05	4.99651e-05	0.000102132	0	0	0	0	0.000140809	0.00010016	2.73163e-05	2.56374e-05	8.58571e-05	5.73635e-05	7.28566e-05	6.45028e-05	2.98491e-05	2.76868e-05
Signal transduction mechanisms	0.50839	0.481617	0.489301	0.482765	0.494474	0.494177	0.503581	0.50284	0.527248	0.528018	0.476301	0.473776	0.453645	0.453315	0.516293	0.51637	0.504599	0.5042	0.501016	0.500768	0.462561	0.462665	0.488555	0.487747	0.459297	0.457288	0.502988	0.500716
Small cell lung cancer	3.10504e-06	0.000100655	0.000270841	0.00305837	0	0	0	0	0	1.86302e-05	0	0	0	0	0.000267612	0.000336321	0.000214158	0.000153485	0.000193613	0.000166934	0.000409745	0.000487111	0.000143095	0.00017209	0.00898868	0.00887374	8.95474e-05	8.30604e-05
Sphingolipid metabolism	0.168991	0.224418	0.182598	0.129588	0.20535	0.205209	0.151471	0.149755	0.149465	0.152694	0.259485	0.261902	0.201697	0.206627	0.208681	0.208115	0.17491	0.176184	0.186554	0.187951	0.184631	0.185358	0.146143	0.14566	0.0974457	0.0960078	0.147261	0.14501
Spliceosome	0	0	0	1.98755e-05	0	0	0	0	0	0	0	0	0	0	0	0	0	0	0	0	0	0	0	0	4.55354e-05	7.37175e-05	0	0
Sporulation	0.312923	0.390489	0.339751	0.303467	0.249811	0.251857	0.341835	0.345797	0.332218	0.356024	0.347235	0.335383	0.488284	0.497194	0.341106	0.333731	0.349406	0.349776	0.187663	0.185814	0.484687	0.481163	0.224573	0.233068	0.141314	0.145196	0.53515	0.541499
Staphylococcus aureus infection	0.0198505	0.0290354	0.0152249	0.0179579	0.0162221	0.0149376	0.0114409	0.0117852	0.0316115	0.033106	0.0263448	0.0255071	0.0227091	0.0208223	0.0389586	0.0398708	0.0151195	0.0160819	0.0134825	0.0129708	0.0174278	0.0162669	0.0186167	0.0194319	0.00453532	0.0046442	0.0305207	0.0299987
Starch and sucrose metabolism	0.770459	0.772209	0.80274	0.718736	0.783149	0.773113	0.74384	0.737392	0.788087	0.79717	0.807987	0.803911	0.749788	0.748618	0.761989	0.760959	0.798066	0.804741	0.814053	0.817608	0.790903	0.791068	0.731602	0.732904	0.631311	0.629879	0.794211	0.792507
Steroid biosynthesis	0.00418014	0.0147426	0.00053157	0.00759716	0.0109095	0.0123169	7.56673e-05	0.000226638	0.000750991	0.000801101	0.017052	0.0171092	0.00725743	0.00811953	0.0192258	0.0196916	0.000328375	0.00047751	0.000475231	0.000467415	0.000710224	0.000730666	0.0037634	0.00404412	0.0183781	0.0180792	0.000805926	0.000512206
Steroid hormone biosynthesis	0.00894491	0.0257044	0.00279058	0.00804082	0.0193647	0.0217221	0.0035261	0.00373081	0.00254988	0.00277591	0.0297612	0.029941	0.0138528	0.0151539	0.0324233	0.033094	0.00442593	0.00448518	0.0015137	0.00153579	0.00252676	0.00225609	0.00704028	0.00760066	0.0129047	0.0129466	0.00420873	0.00354391
Stilbenoid, diarylheptanoid and gingerol biosynthesis	0.0244618	0.0113045	0.0232293	0.0281591	0.0181376	0.0178202	0.0301156	0.0299162	0.0257607	0.0250204	0.00856395	0.00858592	0.00899371	0.00859189	0.0166623	0.0164293	0.0269268	0.0264507	0.0260849	0.0260751	0.0166356	0.0172027	0.0293488	0.0288251	0.0310915	0.0314037	0.0242673	0.0240183
Streptomycin biosynthesis	0.295252	0.311243	0.312746	0.298285	0.314744	0.313558	0.293014	0.289852	0.280591	0.279752	0.337228	0.339128	0.290947	0.290069	0.304824	0.305261	0.303704	0.306749	0.33377	0.333734	0.298677	0.299842	0.318229	0.316417	0.301207	0.300224	0.277612	0.276024
Styrene degradation	0.011261	0.020639	0.0103439	0.0290305	0.0153242	0.0163935	0.00973082	0.0104253	0.00773696	0.00795512	0.0189652	0.019381	0.0201609	0.0202478	0.0223104	0.0227689	0.0112361	0.0109657	0.00638921	0.00634348	0.0136308	0.0134981	0.00860002	0.00930722	0.0638315	0.0648806	0.0137754	0.013788
Sulfur metabolism	0.237244	0.278724	0.232579	0.251953	0.25879	0.26247	0.22054	0.220275	0.231061	0.230326	0.282899	0.282912	0.261867	0.262417	0.290373	0.291876	0.225323	0.226834	0.234482	0.234091	0.23716	0.237582	0.238883	0.239363	0.289696	0.288088	0.22845	0.22724
Sulfur relay system	0.243766	0.274096	0.230721	0.312814	0.237285	0.242553	0.246131	0.247802	0.243932	0.244895	0.254884	0.25319	0.273746	0.275898	0.293387	0.293473	0.229691	0.230023	0.206373	0.204661	0.257101	0.256477	0.267817	0.269207	0.395821	0.394085	0.274597	0.275359
Synthesis and degradation of ketone bodies	0.0645255	0.0471624	0.0630937	0.0954906	0.050058	0.0490202	0.0756522	0.0754355	0.068707	0.0682799	0.0436549	0.0430079	0.038573	0.0370996	0.0603535	0.0602855	0.0731135	0.0728203	0.0639977	0.0635183	0.0523381	0.0527746	0.0812208	0.0812267	0.127299	0.12755	0.0780555	0.0775923
Systemic lupus erythematosus	0.00139125	0.00484896	4.91378e-05	0.000554751	0.0036365	0.00410564	3.02669e-05	6.97347e-05	0.000244509	0.000260823	0.00567893	0.00570305	0.00242331	0.00270651	0.00622549	0.00635646	2.85544e-05	3.41079e-05	3.52023e-05	5.00801e-05	9.56071e-05	5.12748e-05	0.00115907	0.00124766	0.000327855	0.000304085	0.000179095	0.000110747
TGF-beta signaling pathway	0	0	0	0	0	0	0	0	0	0	0	0	0	0	0	0	0	0	0	0	0	0	0	0	0	0	0	0
Taurine and hypotaurine metabolism	0.147894	0.144357	0.145658	0.132577	0.150758	0.150802	0.145841	0.14599	0.148155	0.145819	0.143826	0.1443	0.142375	0.141696	0.146651	0.147292	0.144928	0.144123	0.152003	0.151943	0.140379	0.14057	0.147087	0.14609	0.118811	0.119054	0.132232	0.132191
Terpenoid backbone biosynthesis	0.70363	0.643363	0.688177	0.652593	0.691069	0.688278	0.707399	0.706291	0.716865	0.71188	0.655841	0.656337	0.613047	0.611046	0.661592	0.662316	0.687547	0.686506	0.732718	0.732739	0.644351	0.645204	0.72512	0.721274	0.586896	0.586598	0.647756	0.647913
Tetracycline biosynthesis	0.0749598	0.122259	0.0614854	0.0777643	0.0843129	0.087194	0.0577039	0.059013	0.0791335	0.0824016	0.12401	0.123493	0.119666	0.120695	0.122496	0.123194	0.051612	0.0525773	0.0446365	0.0436031	0.0896112	0.0868723	0.0519149	0.0537926	0.107227	0.106079	0.0728319	0.0747406
Thiamine metabolism	0.548509	0.530692	0.553224	0.521215	0.544113	0.542164	0.550904	0.550294	0.553463	0.550114	0.538056	0.538296	0.523697	0.522063	0.531111	0.530933	0.5504	0.549921	0.575152	0.574569	0.534198	0.535104	0.565397	0.562707	0.469424	0.469673	0.529971	0.530119
Tight junction	0	0	0	2.28932e-05	0	0	0	0	0	0	0	0	0	0	0	0	0	0	0	0	0	0	0	0	7.28566e-05	6.45028e-05	0	0
Toluene degradation	0.0739865	0.116968	0.0674612	0.0858997	0.110576	0.115744	0.0471408	0.0498429	0.0611097	0.059505	0.12155	0.124276	0.125812	0.128393	0.100059	0.10172	0.0489136	0.0476999	0.0719535	0.072299	0.0823997	0.0815013	0.0575958	0.0587832	0.163845	0.162289	0.0355354	0.0373495
Toxoplasmosis	3.10504e-06	0.000100655	0.000270841	0.00305991	0	0	0	0	0	1.86302e-05	0	0	0	0	0.000267612	0.000336321	0.000214158	0.000153485	0.000193613	0.000166934	0.000409745	0.000487111	0.000143095	0.00017209	0.00898868	0.00888296	8.95474e-05	8.30604e-05
Transcription factors	1.57803	1.53986	1.55928	1.53571	1.43387	1.43042	1.6295	1.63345	1.65791	1.683	1.41056	1.39737	1.65122	1.64972	1.56861	1.56167	1.63394	1.62717	1.38627	1.38528	1.66371	1.65929	1.44974	1.46252	1.31456	1.31711	1.83623	1.83411
Transcription machinery	0.767185	0.891489	0.737796	0.785255	0.830827	0.842138	0.733353	0.733644	0.727868	0.73528	0.950249	0.951877	0.837077	0.846525	0.881189	0.882018	0.720584	0.722456	0.719887	0.720453	0.773585	0.769814	0.720427	0.724386	0.902347	0.900137	0.731766	0.732469
Transcription related proteins	0.00678755	0.0189956	0.0097172	0.0265042	0.00857495	0.00918674	0.00390444	0.00395745	0.00737019	0.00773155	0.01318	0.0129572	0.0275557	0.0280864	0.0160004	0.0161938	0.00454015	0.00482626	0.00348503	0.00347222	0.0208287	0.0211509	0.00522297	0.00534914	0.0599063	0.0599415	0.0142082	0.0143971
Translation factors	0.589799	0.570392	0.583251	0.552437	0.602476	0.601055	0.583456	0.58232	0.586227	0.583257	0.599886	0.601719	0.54307	0.542847	0.567069	0.56776	0.573914	0.574615	0.619191	0.619608	0.556652	0.555524	0.602845	0.600466	0.527691	0.526583	0.528135	0.528901
Translation proteins	0.909294	0.905267	0.912861	0.881027	0.91752	0.914918	0.898762	0.896091	0.91455	0.913925	0.932635	0.931399	0.884782	0.884863	0.899105	0.898817	0.897521	0.900806	0.936715	0.936749	0.903078	0.902295	0.921876	0.91968	0.845674	0.845356	0.87646	0.877118
Transporters	7.24576	6.37342	7.3019	6.9393	6.57332	6.51975	7.6915	7.72242	7.45652	7.51106	5.80905	5.77014	6.86218	6.82757	6.49858	6.47301	7.8955	7.85414	6.78276	6.80258	7.24664	7.22976	6.87917	6.92594	5.7327	5.80907	8.15251	8.13641
Tropane, piperidine and pyridine alkaloid biosynthesis	0.11672	0.114791	0.115415	0.119734	0.121067	0.121801	0.114152	0.114417	0.11464	0.114241	0.114733	0.115111	0.118904	0.118908	0.110439	0.11065	0.113304	0.112709	0.118808	0.11874	0.114496	0.114433	0.118354	0.118943	0.121752	0.121975	0.118352	0.119026
Tryptophan metabolism	0.189201	0.190758	0.183713	0.280734	0.196625	0.20007	0.196084	0.197314	0.173916	0.171193	0.198368	0.200046	0.165672	0.166348	0.206906	0.207207	0.192357	0.191004	0.191043	0.190254	0.168951	0.168668	0.218177	0.218483	0.444307	0.443134	0.179617	0.180684
Tuberculosis	0.186421	0.175532	0.181133	0.178764	0.187946	0.188219	0.186111	0.185721	0.186106	0.184421	0.177899	0.178236	0.165559	0.165518	0.182666	0.183312	0.181192	0.180993	0.192416	0.192608	0.169307	0.170284	0.192005	0.191164	0.177715	0.177797	0.167215	0.166688
Two-component system	1.14472	1.43198	1.22246	1.41679	1.17565	1.19659	1.16422	1.17238	1.07965	1.07983	1.28134	1.28251	1.71631	1.71898	1.29676	1.29596	1.18623	1.18486	0.992669	0.986161	1.48909	1.49576	1.06172	1.07482	1.84965	1.84909	1.33517	1.3303
Type I diabetes mellitus	0.0601222	0.0602895	0.0590282	0.0501378	0.065427	0.0655738	0.0577796	0.0576183	0.057512	0.0568223	0.0673424	0.0680449	0.0561233	0.0561856	0.0569168	0.0571241	0.0562378	0.0561074	0.0661275	0.0661058	0.0549058	0.0546846	0.0613592	0.0609774	0.0401986	0.0401576	0.0488929	0.049241
Type II diabetes mellitus	0.0495715	0.0454618	0.0509326	0.0462049	0.0485615	0.0479138	0.0501523	0.0496686	0.0507006	0.0504321	0.047785	0.0476612	0.0420331	0.0418488	0.0467616	0.0466813	0.0505984	0.050923	0.0545635	0.0545706	0.0474211	0.0475189	0.0524157	0.0519426	0.040317	0.0403235	0.0461318	0.0460985
Tyrosine metabolism	0.356586	0.374439	0.35479	0.362972	0.357828	0.354148	0.333436	0.333088	0.380141	0.380877	0.368979	0.367377	0.357425	0.352651	0.398953	0.401247	0.349691	0.351942	0.364678	0.364617	0.348939	0.348874	0.350683	0.351294	0.381951	0.38463	0.355503	0.353768
Ubiquinone and other terpenoid-quinone biosynthesis	0.171577	0.242793	0.167999	0.190869	0.220629	0.226407	0.140802	0.141352	0.151456	0.148818	0.261929	0.265552	0.223094	0.226134	0.238991	0.241058	0.143372	0.144771	0.182735	0.182642	0.177488	0.176988	0.179499	0.17863	0.2717	0.271022	0.122098	0.122265
Ubiquitin system	0.00731668	0.0100375	0.00926667	0.0130454	0.011568	0.0114434	0.00281483	0.00280682	0.00768456	0.00758251	0.0103861	0.010419	0.00876887	0.00887276	0.0108312	0.0109472	0.0076383	0.00791302	0.0127432	0.0130041	0.00702029	0.00728102	0.004808	0.0047038	0.0328583	0.0326016	0.00180587	0.00149509
VEGF signaling pathway	0	0	0	0	0	0	0	0	0	0	0	0	0	0	0	0	0	0	0	0	0	0	0	0	0	0	0	0
Valine, leucine and isoleucine biosynthesis	0.525457	0.64777	0.547319	0.563654	0.617097	0.620855	0.463538	0.463928	0.491183	0.496142	0.698448	0.702212	0.646198	0.651797	0.593351	0.594615	0.503942	0.50848	0.560368	0.563151	0.574121	0.573855	0.491145	0.494272	0.734021	0.735369	0.463318	0.463796
Valine, leucine and isoleucine degradation	0.24189	0.24837	0.247875	0.400313	0.242658	0.244271	0.253607	0.253555	0.229681	0.227568	0.253456	0.254663	0.223331	0.221857	0.268429	0.268485	0.25392	0.25453	0.252436	0.251519	0.237201	0.237646	0.285704	0.285957	0.671874	0.670258	0.243778	0.244308
Various types of N-glycan biosynthesis	0.000638623	0.00255346	0.00197276	0.00443083	0.00068839	0.000727951	0.000771807	0.000906551	0.000401693	0.000335344	0.000485898	0.0004857	0.00645799	0.00642158	0.000746496	0.00072309	0.000656751	0.000716265	0.000264017	0.000233707	0.00488962	0.0050762	0.00320533	0.00331274	0.00801422	0.00804442	0.00201482	0.00199345
Vascular smooth muscle contraction	0	0	0	0	0	0	0	0	0	0	0	0	0	0	0	0	0	0	0	0	0	0	0	0	0	0	0	0
Vasopressin-regulated water reabsorption	0	0	4.2729e-06	9.16267e-05	0	0	0	0	0	0	0	0	0	0	0	0	0	0	0	0	0	2.56374e-05	0	0	0.000264105	0.000285655	0	0
Vibrio cholerae infection	2.52224e-06	0	0	5.95188e-05	0	0	1.51335e-05	0	0	0	0	0	0	0	0	0	0	0	0	0	0	0	0	0	0.000191249	0.000165864	0	0
Vibrio cholerae pathogenic cycle	0.0649252	0.0662394	0.0670535	0.066803	0.0621497	0.0622981	0.0646653	0.0642083	0.0677639	0.0684662	0.059568	0.0590673	0.075897	0.0763185	0.063593	0.0629929	0.0630481	0.0631337	0.0621144	0.0619658	0.0759803	0.076079	0.058483	0.058439	0.0694779	0.0680873	0.0728916	0.0734393
Viral myocarditis	3.10504e-06	0.000100655	0.000270841	0.00308126	0	0	0	0	0	1.86302e-05	0	0	0	0	0.000267612	0.000336321	0.000214158	0.000153485	0.000193613	0.000166934	0.000409745	0.000487111	0.000143095	0.00017209	0.00906154	0.00893825	8.95474e-05	8.30604e-05
Vitamin B6 metabolism	0.168811	0.181399	0.174617	0.151538	0.188948	0.188656	0.153196	0.152614	0.164799	0.164654	0.19278	0.194437	0.184384	0.185332	0.165807	0.165655	0.158562	0.159693	0.187206	0.188435	0.176982	0.176821	0.152411	0.151956	0.164292	0.164261	0.137933	0.138379
Wnt signaling pathway	0	5.15014e-06	4.41281e-06	2.75006e-05	0	0	0	0	0	0	0	0	0	0	1.40848e-05	1.6816e-05	0	0	0	0	1.36582e-05	1.28187e-05	0	0	7.28566e-05	9.21469e-05	0	0
Xylene degradation	0.0375962	0.0442214	0.0458854	0.0362863	0.0369935	0.0350581	0.0295254	0.0298116	0.0461598	0.0480288	0.0363361	0.0351897	0.0569352	0.0563516	0.0404094	0.0401062	0.0408613	0.0417992	0.040377	0.0408988	0.0558072	0.0555691	0.0277748	0.0285957	0.0268385	0.0273768	0.0536687	0.0534632
Zeatin biosynthesis	0.0519933	0.0486322	0.0516345	0.0445237	0.0525272	0.0522815	0.0512268	0.051133	0.0525519	0.0522392	0.0499564	0.0500584	0.0474543	0.0473129	0.04848	0.0485311	0.0509125	0.050923	0.0551092	0.0551549	0.0488552	0.0488521	0.052659	0.0524445	0.0344521	0.0344537	0.0465497	0.0465831
alpha-Linolenic acid metabolism	0.000466542	0.000514568	0.000612649	0.00622166	0.00032923	0.000495007	0.000499404	0.000435842	0.000611272	0.000428496	0.00031887	0.000250684	0.000224843	0.000280864	0.00107045	0.000941698	0.000328375	0.00039224	0.000633641	0.000617655	0.00081949	0.00088449	0.000486523	0.000444567	0.0179136	0.017683	0.000373114	0.000429146
beta-Alanine metabolism	0.141114	0.167315	0.137904	0.215762	0.15616	0.15913	0.138713	0.138144	0.127214	0.127319	0.188635	0.189705	0.141988	0.143624	0.169877	0.170061	0.129137	0.13007	0.143801	0.142728	0.141362	0.140326	0.165475	0.165336	0.339776	0.337681	0.142082	0.144221
beta-Lactam resistance	0.0156192	0.0295647	0.0146028	0.0213917	0.0228815	0.0237458	0.00976109	0.00974543	0.0135528	0.0140286	0.0321907	0.0322285	0.0260818	0.026963	0.0298739	0.0300503	0.00876619	0.00936261	0.0137993	0.0138388	0.0208014	0.0210483	0.0154829	0.0154451	0.0328128	0.0325831	0.0159544	0.0160722
mRNA surveillance pathway	0	3.09009e-05	3.55334e-05	0.00552081	0	0	0	0	0	0	0	0	0	0	8.4509e-05	0.000100896	0	6.82157e-05	3.52023e-05	1.66934e-05	5.46326e-05	3.84561e-05	1.43095e-05	0	0.016584	0.0165127	0	1.38434e-05
mTOR signaling pathway	0	2.80267e-06	7.25513e-06	0.00250694	0	0	0	0	0	0	0	0	0	0	0	1.6816e-05	0	1.70539e-05	0	0	1.36582e-05	1.28187e-05	0	0	0.00752244	0.00751919	0	0
p53 signaling pathway	3.10504e-06	0.000100655	0.000275254	0.00307667	0	0	0	0	0	1.86302e-05	0	0	0	0	0.000267612	0.000336321	0.000214158	0.000153485	0.000193613	0.000166934	0.000423403	0.000499929	0.000143095	0.00017209	0.00905243	0.00891982	8.95474e-05	8.30604e-05
